# Supplementary material for: The Arabidopsis H3K27me3 demethylase JUMONJI 13 is a temperature and photoperiod dependent flowering repressor
Source: Nat Commun. 2019 Mar 21;10:1303. doi: 10.1038/s41467-019-09310-x (PMC6428840; doi:10.1038/s41467-019-09310-x)
Supplement: Supplementary file 4 — Supplementary Data 1 [file 41467_2019_9310_MOESM4_ESM.xlsx]

## Sheet: Sheet1
Supplementary data 1. List of differentially expressed genes in Col and jmj13.
gene ID	read count		DEG analysis				Annotation
	Col	jmj13	log2FC(mut/WT)	Pvalue	FDR	regulation	Name	Description
AT2G33850	5	587	6.90365	1.21092e-169	2.34676e-167	Up		unknown protein%3B FUNCTIONS IN: molecular_function unknown%3B INVOLVED IN: biological_process unknown%3B LOCATED IN: endomembrane system%3B EXPRESSED IN: 17 plant structures%3B EXPRESSED DURING: 9 growth stages%3B BEST Arabidopsis thaliana protein match is: un /.../protein (TAIR:AT1G28400.1)%3B Has 3053 Blast hits to 2119 proteins in 133 species: Archae - 6%3B Bacteria - 52%3B Metazoa - 135%3B F…
AT1G66120	5	262	5.73985	3.86376e-72	2.96286e-70	Up	AAE11	Butyrate--CoA ligase AAE11%2C peroxisomal
AT3G01530	4	162	5.36821	1.09111e-43	4.74699e-42	Up	MYB57	Transcription factor MYB57
AT4G13261	2	74	5.23781	2.11115e-20	4.15563e-19	Up		Protein of unknown function (DUF784)
AT2G01422	2	70	5.15764	3.1485e-19	5.84158e-18	Up
AT4G11290	2	67	5.09445	2.38051e-18	4.19057e-17	Up	PER39	Peroxidase 39
AT2G21655	2	61	4.9591	1.34606e-16	2.15431e-15	Up		Protein of unknown function (DUF784)
AT1G56385	2	58	4.88634	1.00596e-15	1.53398e-14	Up		Plant self-incompatibility protein S1 family
AT1G69180	6	144	4.61332	4.35621e-36	1.54006e-34	Up	CRC	Protein CRABS CLAW
AT1G47470	5	111	4.50085	9.64877e-28	2.68178e-26	Up		Protein of unknown function (DUF784)
AT1G75945	3	66	4.48779	5.7509e-17	9.44513e-16	Up
AT1G45190	2	44	4.48779	1.11718e-11	1.25679e-10	Up	DD18	downregulated in DIF1 18
AT3G11990	5	109	4.47461	3.58564e-27	9.60284e-26	Up		Protein of unknown function (DUF784)
AT2G04041	3	59	4.32604	5.70161e-15	8.18498e-14	Up		Protein of unknown function (DUF784)
AT4G08869	2	39	4.31376	2.9966e-10	2.99913e-09	Up		Defensin-like protein 210
AT2G24205	4	75	4.25718	1.57632e-18	2.80267e-17	Up		ECA1 gametogenesis related family protein
AT2G39851	5	93	4.24559	1.23378e-22	2.73122e-21	Up		Proteinase inhibitor%2C propeptide
AT5G54062	2	37	4.23781	1.10872e-09	1.04629e-08	Up		unknown protein%3B FUNCTIONS IN: molecular_function unknown%3B INVOLVED IN: biological_process unknown%3B LOCATED IN: endomembrane system%3B CONTAINS InterPro DOMAIN/s: Protein of unknown function DUF1278 (InterPro:IPR010701)%3B BEST Arabidopsis thaliana prot /.../tch is: Protein of unknown function (DUF1278) (TAIR:AT5G53742.1)%3B Has 30201 Blast hits to 17322 proteins in 780 species: Archae - 12…
AT2G21750	2	36	4.19828	2.12884e-09	1.96079e-08	Up	EC1.3	Egg cell-secreted protein 1.3
AT1G01305	2	36	4.19828	2.12884e-09	1.96079e-08	Up		unknown protein%3B FUNCTIONS IN: molecular_function unknown%3B INVOLVED IN: biological_process unknown%3B LOCATED IN: endomembrane system%3B Has 30201 Blast hits to 17322 proteins in 780 species: Archae - 12%3B Bacteria - 1396%3B Metazoa - 17338%3B Fungi - 3422%3B /.../ - 5037%3B Viruses - 0%3B Other Eukaryotes - 2996 (source: NCBI BLink).
AT4G12530	4	70	4.15764	4.05158e-17	6.70067e-16	Up		Bifunctional inhibitor/lipid-transfer protein/seed storage 2S albumin superfamily protein
AT2G14378	5	87	4.14937	6.01669e-21	1.22156e-19	Up		Protein of unknown function (DUF1278)
AT1G45223	6	104	4.14384	9.26264e-25	2.25928e-23	Up		Protein of unknown function (DUF784)
AT5G22970	2	34	4.11582	7.81784e-09	6.79001e-08	Up		unknown protein%3B BEST Arabidopsis thaliana protein match is: unknown protein (TAIR:AT5G60000.1)%3B Has 1807 Blast hits to 1807 proteins in 277 species: Archae - 0%3B Bacteria - 0%3B Metazoa - 736%3B Fungi - 347%3B Plants - 385%3B Viruses - 0%3B Other Eukaryotes - /.../source: NCBI BLink).
AT3G30383	2	34	4.11582	7.81784e-09	6.79001e-08	Up		Protein of unknown function (DUF784)
AT5G03545	3	50	4.08725	1.98922e-12	2.38774e-11	Up	AT4	Expressed in response to phosphate starvation%2C this response is enhanced by the presence of IAA.
AT5G34885	2	33	4.07275	1.49503e-08	1.25378e-07	Up		Protein of unknown function (DUF784)
AT2G01280	2	32	4.02836	2.85473e-08	2.32013e-07	Up	MEE65	Cyclin/Brf1-like TBP-binding protein
AT2G24130	2	31	3.98255	5.44241e-08	4.27413e-07	Up		Putative leucine-rich repeat receptor-like serine/threonine-protein kinase At2g24130
AT1G45221	2	31	3.98255	5.44241e-08	4.27413e-07	Up		Bifunctional inhibitor/lipid-transfer protein/seed storage 2S albumin superfamily protein
AT5G45910	11	162	3.90878	1.63623e-36	5.87226e-35	Up		GDSL esterase/lipase At5g45910
AT5G60000	2	29	3.88634	1.96795e-07	1.4449e-06	Up		unknown protein%3B FUNCTIONS IN: molecular_function unknown%3B INVOLVED IN: biological_process unknown%3B LOCATED IN: endomembrane system%3B BEST Arabidopsis thaliana protein match is: unknown protein (TAIR:AT5G22970.1)%3B Has 1807 Blast hits to 1807 proteins /.../7 species: Archae - 0%3B Bacteria - 0%3B Metazoa - 736%3B Fungi - 347%3B Plants - 385%3B Viruses - 0%3B Other Eukaryotes - 339 (source…
AT1G33760	2	29	3.88634	1.96795e-07	1.4449e-06	Up	ERF022	Ethylene-responsive transcription factor ERF022
AT1G60987	2	29	3.88634	1.96795e-07	1.4449e-06	Up	SCRL5	Defensin-like protein 246
AT1G47450	2	29	3.88634	1.96795e-07	1.4449e-06	Up		Protein of unknown function (DUF784)
AT5G11940	4	57	3.86125	1.71714e-13	2.24921e-12	Up		Subtilase family protein
AT5G04047	4	57	3.86125	1.71714e-13	2.24921e-12	Up		Plant self-incompatibility protein S1 family
AT1G09950	20	282	3.84598	1.56819e-61	1.02864e-59	Up	RAS1	RESPONSE TO ABA AND SALT 1
AT2G37870	2	28	3.83571	3.73179e-07	2.64037e-06	Up		Bifunctional inhibitor/lipid-transfer protein/seed storage 2S albumin superfamily protein
AT3G09450	2	28	3.83571	3.73179e-07	2.64037e-06	Up		CONTAINS InterPro DOMAIN/s: Fusaric acid resistance protein%2C conserved region (InterPro:IPR006726)%3B BEST Arabidopsis thaliana protein match is: unknown protein (TAIR:AT2G28780.1)%3B Has 503 Blast hits to 494 proteins in 215 species: Archae - 0%3B Bacter /.../23%3B Metazoa - 0%3B Fungi - 0%3B Plants - 65%3B Viruses - 0%3B Other Eukaryotes - 15 (source: NCBI BLink).
AT1G57760	2	28	3.83571	3.73179e-07	2.64037e-06	Up		Protein of unknown function (DUF784)
AT1G53130	2	27	3.78325	7.06232e-07	4.86602e-06	Up	GRI	Protein GRIM REAPER
AT2G34910	2	27	3.78325	7.06232e-07	4.86602e-06	Up		BEST Arabidopsis thaliana protein match is: root hair specific 4 (TAIR:AT1G30850.1)%3B Has 43 Blast hits to 43 proteins in 9 species: Archae - 0%3B Bacteria - 0%3B Metazoa - 0%3B Fungi - 0%3B Plants - 43%3B Viruses - 0%3B Other Eukaryotes - 0 (source: NCBI BLink).
AT5G37170	2	27	3.78325	7.06232e-07	4.86602e-06	Up		O-methyltransferase family protein
AT2G39060	45	599	3.76292	2.97583e-127	4.20125e-125	Up	SWEET9	Bidirectional sugar transporter SWEET9
AT5G08055	2	26	3.7288	1.33366e-06	8.81853e-06	Up		Putative defensin-like protein 25
AT4G32090	2	25	3.67221	2.51272e-06	1.5978e-05	Up		Beta-1%2C3-N-Acetylglucosaminyltransferase family protein
AT3G56610	2	25	3.67221	2.51272e-06	1.5978e-05	Up		unknown protein%3B FUNCTIONS IN: molecular_function unknown%3B INVOLVED IN: biological_process unknown%3B LOCATED IN: endomembrane system%3B EXPRESSED IN: embryo%2C sperm cell%2C sepal%2C pedicel%2C synergid%3B EXPRESSED DURING: 4 anthesis%2C C globular stage%3B CONTAINS /.../Pro DOMAIN/s: Protein of unknown function DUF784%2C Arabidopsis thaliana (InterPro:IPR008502)%3B Has 5 Blast hits to 5 pro…
AT4G15500	2	25	3.67221	2.51272e-06	1.5978e-05	Up	UGT84A4	UDP-glycosyltransferase 84A4
AT5G34905	2	25	3.67221	2.51272e-06	1.5978e-05	Up		Protein of unknown function (DUF784)
AT2G24610	2	24	3.61332	4.72255e-06	2.87315e-05	Up	CNGC14	Probable cyclic nucleotide-gated ion channel 14
AT4G08025	6	69	3.55192	4.04472e-15	5.8577e-14	Up		Protein of unknown function (DUF784)
AT5G43650	2	23	3.55192	8.8524e-06	5.11216e-05	Up	BHLH92	Transcription factor bHLH92
AT2G32130	2	23	3.55192	8.8524e-06	5.11216e-05	Up		Plant protein of unknown function (DUF641)
AT1G68250	3	34	3.53086	5.23839e-08	4.12226e-07	Up		unknown protein%3B Has 5 Blast hits to 5 proteins in 2 species: Archae - 0%3B Bacteria - 0%3B Metazoa - 0%3B Fungi - 0%3B Plants - 5%3B Viruses - 0%3B Other Eukaryotes - 0 (source: NCBI BLink).
AT1G45215	2	22	3.48779	1.65466e-05	9.17402e-05	Up		Protein of unknown function (DUF784)
AT5G35405	2	22	3.48779	1.65466e-05	9.17402e-05	Up		Protein of unknown function (DUF784)
AT4G36230	2	22	3.48779	1.65466e-05	9.17402e-05	Up		unknown protein%3B FUNCTIONS IN: molecular_function unknown%3B INVOLVED IN: biological_process unknown%3B LOCATED IN: endomembrane system%3B EXPRESSED IN: leaf apex%2C hypocotyl%2C flower%3B EXPRESSED DURING: petal differentiation and expansion stage%3B Has 250444 /.../hits to 52918 proteins in 2611 species: Archae - 614%3B Bacteria - 68464%3B Metazoa - 90603%3B Fungi - 16312%3B Plants - 24752%3B…
AT4G27654	8	87	3.4713	2.20903e-18	3.89192e-17	Up		unknown protein%3B FUNCTIONS IN: molecular_function unknown%3B INVOLVED IN: biological_process unknown%3B LOCATED IN: endomembrane system%3B EXPRESSED IN: 17 plant structures%3B EXPRESSED DURING: 9 growth stages%3B Has 30201 Blast hits to 17322 proteins in 780 /.../s: Archae - 12%3B Bacteria - 1396%3B Metazoa - 17338%3B Fungi - 3422%3B Plants - 5037%3B Viruses - 0%3B Other Eukaryotes - 2996 (sour…
AT5G34881	4	43	3.45462	1.12815e-09	1.06369e-08	Up		Protein of unknown function (DUF784)
AT5G36110	2	21	3.42068	3.08335e-05	0.000162942	Up	CYP716A1	cytochrome P450%2C family 716%2C subfamily A%2C polypeptide 1
AT4G13395	10	103	3.39293	4.22082e-21	8.64355e-20	Up	DVL10	ROTUNDIFOLIA like 12
AT1G52970	4	41	3.38591	3.86558e-09	3.45664e-08	Up	DD11	downregulated in DIF1 11
AT1G60970	4	40	3.35029	7.13519e-09	6.21992e-08	Up		Coatomer subunit zeta-1
AT5G67310	4	40	3.35029	7.13519e-09	6.21992e-08	Up	CYP81G1	cytochrome P450%2C family 81%2C subfamily G%2C polypeptide 1
AT4G26950	2	20	3.35029	5.72654e-05	0.000287615	Up		Protein of unknown function%2C DUF584
AT4G25820	2	20	3.35029	5.72654e-05	0.000287615	Up	XTH14	Xyloglucan endotransglucosylase/hydrolase protein 14
AT5G01130	2	20	3.35029	5.72654e-05	0.000287615	Up		Protein of unknown function (DUF674)
AT3G30247	2	20	3.35029	5.72654e-05	0.000287615	Up		Protein of unknown function (DUF784)
AT1G59860	2	20	3.35029	5.72654e-05	0.000287615	Up	HSP17.6A	17.6 kDa class I heat shock protein 1
AT3G21720	2	20	3.35029	5.72654e-05	0.000287615	Up	ICL	Isocitrate lyase
AT2G36325	22	210	3.28317	1.2555e-40	5.10778e-39	Up		GDSL esterase/lipase At2g36325
AT4G33020	2	19	3.27629	0.000105972	0.000499636	Up	ZIP9	Zinc transporter 9
AT5G18990	2	19	3.27629	0.000105972	0.000499636	Up	PME55	Probable pectinesterase 55
AT1G22990	5	47	3.26102	5.2375e-10	5.12405e-09	Up	HIPP22	Heavy metal transport/detoxification superfamily protein
AT5G52400	11	102	3.24135	4.18153e-20	8.1038e-19	Up	CYP715A1	cytochrome P450%2C family 715%2C subfamily A%2C polypeptide 1
AT4G34410	53	482	3.21333	1.52082e-89	1.42823e-87	Up	ERF109	Ethylene-responsive transcription factor ERF109
AT4G35165	12	109	3.21158	3.28996e-21	6.78292e-20	Up		Protein of unknown function (DUF1278)
AT1G64360	3	27	3.19828	3.87781e-06	2.39026e-05	Up		unknown protein%3B Has 6 Blast hits to 6 proteins in 2 species: Archae - 0%3B Bacteria - 0%3B Metazoa - 0%3B Fungi - 0%3B Plants - 6%3B Viruses - 0%3B Other Eukaryotes - 0 (source: NCBI BLink).
AT3G27940	3	27	3.19828	3.87781e-06	2.39026e-05	Up	LBD26	LOB domain-containing protein 26
AT2G04031	2	18	3.19828	0.000195332	0.000875177	Up		Protein of unknown function (DUF784)
AT4G34250	5	44	3.16586	3.19205e-09	2.88584e-08	Up	KCS16	3-ketoacyl-CoA synthase 16
AT1G63030	60	523	3.15213	1.90612e-95	1.90774e-93	Up	DREB1E	Dehydration-responsive element-binding protein 1E
AT2G26750	7	61	3.15174	2.86865e-12	3.39555e-11	Up		alpha/beta-Hydrolases superfamily protein
AT1G73220	81	703	3.14589	2.20332e-127	3.13135e-125	Up	2018-10-01	Organic cation/carnitine transporter 1
AT2G22760	5	43	3.1327	5.80729e-09	5.10515e-08	Up	BHLH19	Transcription factor bHLH19
AT1G76750	4	34	3.11582	2.69613e-07	1.94702e-06	Up	EC1.1	Egg cell-secreted protein 1.1
AT2G17070	2	17	3.11582	0.000358494	0.0015099	Up		Arabidopsis protein of unknown function (DUF241)
AT3G57840	2	17	3.11582	0.000358494	0.0015099	Up		Plant self-incompatibility protein S1 family
AT5G39130	57	475	3.08725	5.81687e-85	5.16683e-83	Up		Germin-like protein subfamily 1 member 16
AT5G19880	10	82	3.06398	1.21362e-15	1.84142e-14	Up	PER58	Peroxidase 58
AT1G16370	37	303	3.06208	2.12076e-54	1.17125e-52	Up	2018-10-06	Organic cation/carnitine transporter 6
AT5G40348	9	73	3.04826	5.21836e-14	7.03192e-13	Up
AT3G01185	6	48	3.02836	1.37168e-09	1.28817e-08	Up		Protein of unknown function (DUF784)
AT5G50423	3	24	3.02836	2.34926e-05	0.000126341	Up		Defensin-like protein 222
AT1G10110	2	16	3.02836	0.00065483	0.00260247	Up		F-box family protein
AT3G18720	2	16	3.02836	0.00065483	0.00260247	Up		F-box/kelch-repeat protein At3g18720
AT5G06300	2	16	3.02836	0.00065483	0.00260247	Up	LOG7	Cytokinin riboside 5'-monophosphate phosphoribohydrolase LOG7
AT3G57850	2	16	3.02836	0.00065483	0.00260247	Up		FUNCTIONS IN: molecular_function unknown%3B INVOLVED IN: biological_process unknown%3B LOCATED IN: endomembrane system%3B EXPRESSED IN: embryo%2C synergid%3B EXPRESSED DURING: C globular stage%3B BEST Arabidopsis thaliana protein match is: Plant self-incompatib /.../protein S1 family (TAIR:AT3G57840.1)%3B Has 7 Blast hits to 7 proteins in 2 species: Archae - 0%3B Bacteria - 0%3B Metazoa - 0%3B Fu…
AT3G57130	2	16	3.02836	0.00065483	0.00260247	Up	NPR6	Regulatory protein NPR6
AT2G17080	2	16	3.02836	0.00065483	0.00260247	Up		Arabidopsis protein of unknown function (DUF241)
AT2G40790	2	16	3.02836	0.00065483	0.00260247	Up	CXXS2	Thioredoxin-like protein CXXS2
AT1G57775	2	16	3.02836	0.00065483	0.00260247	Up		Protein of unknown function (DUF784)
AT2G26950	2	16	3.02836	0.00065483	0.00260247	Up	MYB104	Transcription factor MYB104
AT1G62320	9	71	3.00818	1.68461e-13	2.20865e-12	Up		ERD (early-responsive to dehydration stress) family protein
AT1G53860	16	126	3.00564	4.23043e-23	9.58387e-22	Up		Remorin family protein
AT5G60945	8	62	2.98255	7.30982e-12	8.36451e-11	Up		ECA1 gametogenesis related family protein
AT1G57777	4	31	2.98255	1.60099e-06	1.04757e-05	Up		Protein of unknown function (DUF784)
AT1G25330	26	201	2.97897	1.43296e-35	4.99965e-34	Up	BHLH75	Transcription factor bHLH75
AT2G18590	3	23	2.96696	4.2516e-05	0.000218346	Up		Major facilitator superfamily protein
AT1G12610	109	829	2.9554	6.95553e-141	1.08232e-138	Up	DREB1F	Dehydration-responsive element-binding protein 1F
AT1G01060	606	4591	2.94978	0	0	Up	LHY	Protein LHY
AT3G06070	30	226	2.94165	2.94753e-39	1.16578e-37	Up		unknown protein%3B BEST Arabidopsis thaliana protein match is: unknown protein (TAIR:AT5G19190.1)%3B Has 33 Blast hits to 33 proteins in 12 species: Archae - 0%3B Bacteria - 0%3B Metazoa - 1%3B Fungi - 0%3B Plants - 32%3B Viruses - 0%3B Other Eukaryotes - 0 (source /.../ BLink).
AT3G27810	41	308	2.93759	4.76445e-53	2.5584e-51	Up	MYB21	Transcription factor MYB21
AT2G17000	6	45	2.93525	7.95341e-09	6.89792e-08	Up	MSL7	Mechanosensitive ion channel protein 7
AT4G22110	2	15	2.93525	0.00118986	0.00440717	Up		Alcohol dehydrogenase-like 5
AT4G03460	2	15	2.93525	0.00118986	0.00440717	Up		Ankyrin repeat family protein
AT2G36985	2	15	2.93525	0.00118986	0.00440717	Up	ROT4	DVL family protein
AT5G43510	2	15	2.93525	0.00118986	0.00440717	Up		Defensin-like protein 213
AT3G60550	2	15	2.93525	0.00118986	0.00440717	Up	CYCU2-2	Cyclin-U2-2
AT5G40360	2	15	2.93525	0.00118986	0.00440717	Up	MYB115	myb domain protein 115
AT4G06746	2	15	2.93525	0.00118986	0.00440717	Up	RAP2-9	Ethylene-responsive transcription factor RAP2-9
AT5G64720	2	15	2.93525	0.00118986	0.00440717	Up	EC1.5	Egg cell-secreted protein 1.5
AT4G15248	8	59	2.911	4.17784e-11	4.50269e-10	Up		B-box type zinc finger family protein
AT1G65390	20	145	2.88634	2.40544e-25	6.03995e-24	Up	PP2A5	Protein PHLOEM PROTEIN 2-LIKE A5
AT3G01830	19	137	2.87846	5.71548e-24	1.34484e-22	Up	CML40	Probable calcium-binding protein CML40
AT1G66090	15	106	2.84939	1.76755e-18	3.13223e-17	Up		Disease resistance protein (TIR-NBS class)
AT2G35637	2	14	2.83571	0.00214949	0.0074141	Up
AT5G66816	2	14	2.83571	0.00214949	0.0074141	Up		unknown protein%3B FUNCTIONS IN: molecular_function unknown%3B INVOLVED IN: biological_process unknown%3B LOCATED IN: endomembrane system%3B BEST Arabidopsis thaliana protein match is: unknown protein (TAIR:AT3G50610.1)%3B Has 30201 Blast hits to 17322 protei /.../780 species: Archae - 12%3B Bacteria - 1396%3B Metazoa - 17338%3B Fungi - 3422%3B Plants - 5037%3B Viruses - 0%3B Other Eukaryotes - 2…
AT5G12380	2	14	2.83571	0.00214949	0.0074141	Up	ANNAT8	Annexin D8
AT3G44350	2	14	2.83571	0.00214949	0.0074141	Up	NAC061	Putative NAC domain-containing protein 61
AT1G55380	2	14	2.83571	0.00214949	0.0074141	Up		Cysteine/Histidine-rich C1 domain family protein
AT2G21740	2	14	2.83571	0.00214949	0.0074141	Up	EC1.2	Egg cell-secreted protein 1.2
AT5G13170	34	235	2.81741	3.02073e-39	1.19252e-37	Up	SWEET15	Bidirectional sugar transporter SWEET15
AT1G18200	26	179	2.81173	4.25997e-30	1.27369e-28	Up	RABA6B	Ras-related protein RABA6b
AT1G56660	517	3552	2.80875	0	0	Up		unknown protein%3B Has 665200 Blast hits to 205811 proteins in 4684 species: Archae - 3320%3B Bacteria - 107592%3B Metazoa - 249086%3B Fungi - 76753%3B Plants - 38542%3B Viruses - 3008%3B Other Eukaryotes - 186899 (source: NCBI BLink).
AT4G13263	19	130	2.8028	3.10692e-22	6.71739e-21	Up		Protein of unknown function (DUF784)
AT3G02840	22	149	2.7881	4.0335e-25	1.001e-23	Up		ARM repeat superfamily protein
AT1G15010	114	771	2.78606	1.85663e-123	2.521e-121	Up		unknown protein%3B BEST Arabidopsis thaliana protein match is: unknown protein (TAIR:AT2G01300.1)%3B Has 71 Blast hits to 71 proteins in 13 species: Archae - 0%3B Bacteria - 2%3B Metazoa - 0%3B Fungi - 0%3B Plants - 69%3B Viruses - 0%3B Other Eukaryotes - 0 (source /.../ BLink).
AT5G50080	12	80	2.76532	6.84769e-14	9.16954e-13	Up	ERF110	Ethylene-responsive transcription factor ERF110
AT1G73510	6	40	2.76532	1.41869e-07	1.06006e-06	Up		unknown protein%3B Has 7 Blast hits to 7 proteins in 2 species: Archae - 0%3B Bacteria - 0%3B Metazoa - 0%3B Fungi - 0%3B Plants - 7%3B Viruses - 0%3B Other Eukaryotes - 0 (source: NCBI BLink).
AT2G47950	3	20	2.76532	0.000245581	0.00107336	Up		unknown protein%3B FUNCTIONS IN: molecular_function unknown%3B INVOLVED IN: biological_process unknown%3B LOCATED IN: endomembrane system%3B EXPRESSED IN: root%2C flower%3B EXPRESSED DURING: petal differentiation and expansion stage%3B BEST Arabidopsis thaliana p /.../ match is: unknown protein (TAIR:AT3G62990.1)%3B Has 22 Blast hits to 22 proteins in 5 species: Archae - 0%3B Bacteria - 0%3B Meta…
AT2G35343	3	20	2.76532	0.000245581	0.00107336	Up
AT2G34600	55	364	2.75479	1.58562e-58	9.79777e-57	Up	TIFY 5B	Protein TIFY 5B
AT5G62520	90	594	2.75082	2.54902e-94	2.50415e-92	Up	SRO5	Probable inactive poly
AT2G04037	4	26	2.7288	2.91882e-05	0.000154784	Up		Protein of unknown function (DUF784)
AT3G49190	2	13	2.7288	0.0038579	0.012345	Up		O-acyltransferase (WSD1-like) family protein
AT3G21330	2	13	2.7288	0.0038579	0.012345	Up	BHLH87	Transcription factor bHLH87
AT2G30340	2	13	2.7288	0.0038579	0.012345	Up	LBD13	LOB domain-containing protein 13
AT5G60964	2	13	2.7288	0.0038579	0.012345	Up		ECA1 gametogenesis related family protein
AT3G61660	2	13	2.7288	0.0038579	0.012345	Up		unknown protein%3B BEST Arabidopsis thaliana protein match is: unknown protein (TAIR:AT2G46375.1)%3B Has 28 Blast hits to 28 proteins in 7 species: Archae - 0%3B Bacteria - 0%3B Metazoa - 0%3B Fungi - 0%3B Plants - 28%3B Viruses - 0%3B Other Eukaryotes - 0 (source: /.../BLink).
AT1G14540	2	13	2.7288	0.0038579	0.012345	Up	PER4	Peroxidase 4
AT5G55650	2	13	2.7288	0.0038579	0.012345	Up		unknown protein%3B Has 1807 Blast hits to 1807 proteins in 277 species: Archae - 0%3B Bacteria - 0%3B Metazoa - 736%3B Fungi - 347%3B Plants - 385%3B Viruses - 0%3B Other Eukaryotes - 339 (source: NCBI BLink).
AT1G62340	2	13	2.7288	0.0038579	0.012345	Up	SBT2.4	Subtilisin-like protease SBT2.4
AT5G60310	2	13	2.7288	0.0038579	0.012345	Up	LECRK110	Putative L-type lectin-domain containing receptor kinase I.10
AT3G03670	2	13	2.7288	0.0038579	0.012345	Up	PER28	Peroxidase 28
AT1G10400	2	13	2.7288	0.0038579	0.012345	Up	UGT90A2	UDP-glycosyltransferase 90A2
AT1G30135	57	370	2.72685	8.09865e-59	5.04816e-57	Up	TIFY5A	Protein TIFY 5A
AT3G21320	11	71	2.71867	2.81462e-12	3.33345e-11	Up		BEST Arabidopsis thaliana protein match is: hydroxyproline-rich glycoprotein family protein (TAIR:AT2G25930.1)%3B Has 63 Blast hits to 58 proteins in 21 species: Archae - 0%3B Bacteria - 0%3B Metazoa - 3%3B Fungi - 0%3B Plants - 58%3B Viruses - 0%3B Other Eukaryo /.../2 (source: NCBI BLink).
AT2G30650	12	77	2.71018	3.68624e-13	4.68594e-12	Up		Probable 3-hydroxyisobutyryl-CoA hydrolase 2
AT2G22860	16	102	2.70078	6.52895e-17	1.06736e-15	Up	PSK2	Phytosulfokines 2
AT2G27080	175	1109	2.69219	2.16449e-170	4.23326e-168	Up		Late embryogenesis abundant (LEA) hydroxyproline-rich glycoprotein family
AT3G06390	3	19	2.69132	0.000436332	0.00180651	Up		CASP-like protein 1D2
AT2G24600	38	240	2.68732	3.98717e-38	1.51783e-36	Up		Ankyrin repeat family protein
AT1G31450	14	88	2.68044	1.11804e-14	1.57427e-13	Up		Eukaryotic aspartyl protease family protein
AT3G53300	7	44	2.68044	5.53098e-08	4.3365e-07	Up	CYP71B31	Cytochrome P450 71B31
AT2G35615	11	69	2.67745	8.60088e-12	9.74767e-11	Up		Probable aspartic protease At2g35615
AT4G21870	111	690	2.6644	1.34683e-105	1.51114e-103	Up	HSP15.4	15.4 kDa class V heat shock protein
AT3G01345	5	31	2.66063	6.25493e-06	3.72153e-05	Up		Expressed protein
AT3G25950	6	37	2.65285	7.72885e-07	5.29446e-06	Up		TRAM%2C LAG1 and CLN8 (TLC) lipid-sensing domain containing protein
AT4G15150	12	73	2.63322	3.39995e-12	3.99559e-11	Up		glycine-rich protein
AT3G03341	2	12	2.61332	0.00687374	0.020276	Up		unknown protein%3B Has 30201 Blast hits to 17322 proteins in 780 species: Archae - 12%3B Bacteria - 1396%3B Metazoa - 17338%3B Fungi - 3422%3B Plants - 5037%3B Viruses - 0%3B Other Eukaryotes - 2996 (source: NCBI BLink).
AT5G58780	2	12	2.61332	0.00687374	0.020276	Up		Dehydrodolichyl diphosphate synthase 3
AT5G08315	2	12	2.61332	0.00687374	0.020276	Up		Defensin-like protein 22
AT4G08875	2	12	2.61332	0.00687374	0.020276	Up		Defensin-like protein 209
AT5G01250	2	12	2.61332	0.00687374	0.020276	Up		alpha 1%2C4-glycosyltransferase family protein
AT4G00467	2	12	2.61332	0.00687374	0.020276	Up		Calcium-dependent lipid-binding (CaLB domain) family protein
AT4G06815	2	12	2.61332	0.00687374	0.020276	Up
AT3G22275	70	413	2.58907	8.78599e-62	5.81676e-60	Up		unknown protein%3B FUNCTIONS IN: molecular_function unknown%3B INVOLVED IN: biological_process unknown%3B LOCATED IN: cellular_component unknown%3B Has 22 Blast hits to 22 proteins in 6 species: Archae - 0%3B Bacteria - 0%3B Metazoa - 0%3B Fungi - 0%3B Plants - 22%3B /.../es - 0%3B Other Eukaryotes - 0 (source: NCBI BLink).
AT2G14290	10	58	2.56441	1.05144e-09	9.97091e-09	Up		F-box protein At2g14290
AT1G01580	5	29	2.56441	1.91335e-05	0.000104963	Up	FRO2	Ferric reduction oxidase 2
AT1G71400	4	23	2.55192	0.000158589	0.000723321	Up	RLP12	Receptor-like protein 12
AT1G19210	27	155	2.5496	9.57298e-24	2.23279e-22	Up	ERF017	Ethylene-responsive transcription factor ERF017
AT5G38700	15	86	2.54773	1.18831e-13	1.57051e-12	Up		unknown protein%3B FUNCTIONS IN: molecular_function unknown%3B INVOLVED IN: biological_process unknown%3B LOCATED IN: mitochondrion%3B EXPRESSED IN: 10 plant structures%3B EXPRESSED DURING: LP.04 four leaves visible%2C LP.10 ten leaves visible%2C petal differenti /.../and expansion stage%2C LP.08 eight leaves visible%2C LP.12 twelve leaves visible%3B BEST Arabidopsis thaliana protein match is: un…
AT5G20790	3	17	2.53086	0.0013537	0.00493638	Up		unknown protein%3B FUNCTIONS IN: molecular_function unknown%3B INVOLVED IN: biological_process unknown%3B LOCATED IN: endomembrane system%3B EXPRESSED IN: 11 plant structures%3B EXPRESSED DURING: LP.04 four leaves visible%2C 4 anthesis%2C petal differentiation an /.../nsion stage%3B BEST Arabidopsis thaliana protein match is: unknown protein (TAIR:AT3G43110.1)%3B Has 30201 Blast hits to 17322 pro…
AT3G07195	11	62	2.52312	4.04021e-10	3.99949e-09	Up		RPM1-interacting protein 4 (RIN4) family protein
AT4G19690	11	62	2.52312	4.04021e-10	3.99949e-09	Up	IRT1	Fe(2+) transport protein 1
AT1G61800	147	820	2.50817	6.58662e-117	8.5618e-115	Up	GPT2	Glucose-6-phosphate/phosphate translocator 2%2C chloroplastic
AT3G46090	6	33	2.48779	7.06958e-06	4.15177e-05	Up	ZAT7	Zinc finger protein ZAT7
AT1G07683	2	11	2.48779	0.0121463	0.0329518	Up
AT1G72080	2	11	2.48779	0.0121463	0.0329518	Up		unknown protein%3B FUNCTIONS IN: molecular_function unknown%3B INVOLVED IN: biological_process unknown%3B LOCATED IN: chloroplast%3B Has 30201 Blast hits to 17322 proteins in 780 species: Archae - 12%3B Bacteria - 1396%3B Metazoa - 17338%3B Fungi - 3422%3B Plants - /.../ Viruses - 0%3B Other Eukaryotes - 2996 (source: NCBI BLink).
AT1G60090	2	11	2.48779	0.0121463	0.0329518	Up	BGLU4	Beta-glucosidase 4
AT5G62400	2	11	2.48779	0.0121463	0.0329518	Up		unknown protein%3B Has 7 Blast hits to 7 proteins in 2 species: Archae - 0%3B Bacteria - 0%3B Metazoa - 0%3B Fungi - 0%3B Plants - 7%3B Viruses - 0%3B Other Eukaryotes - 0 (source: NCBI BLink).
AT2G23680	2	11	2.48779	0.0121463	0.0329518	Up		Cold-regulated 413 plasma membrane protein 3
AT2G40740	2	11	2.48779	0.0121463	0.0329518	Up	WRKY55	WRKY transcription factor 55
AT2G03821	2	11	2.48779	0.0121463	0.0329518	Up		unknown protein%3B FUNCTIONS IN: molecular_function unknown%3B INVOLVED IN: biological_process unknown%3B LOCATED IN: cellular_component unknown%3B Has 3 Blast hits to 3 proteins in 2 species: Archae - 0%3B Bacteria - 0%3B Metazoa - 1%3B Fungi - 0%3B Plants - 2%3B Vi /.../- 0%3B Other Eukaryotes - 0 (source: NCBI BLink).
AT5G42955	2	11	2.48779	0.0121463	0.0329518	Up		Protein of unknown function (DUF784)
AT2G27315	2	11	2.48779	0.0121463	0.0329518	Up		Protein of unknown function (DUF1278)
AT3G16410	2	11	2.48779	0.0121463	0.0329518	Up	NSP4	Nitrile-specifier protein 4
AT3G03750	2	11	2.48779	0.0121463	0.0329518	Up	SUVR3	Histone-lysine N-methyltransferase SUVR3
AT3G49520	2	11	2.48779	0.0121463	0.0329518	Up		Putative F-box protein At3g49520
AT1G05675	2	11	2.48779	0.0121463	0.0329518	Up	UGT74E1	UDP-glycosyltransferase 74E1
AT3G14225	2	11	2.48779	0.0121463	0.0329518	Up	GLIP4	GDSL esterase/lipase 4
AT1G75250	2	11	2.48779	0.0121463	0.0329518	Up	RL6	Protein RADIALIS-like 6
AT4G30280	60	329	2.48341	1.99618e-47	9.56283e-46	Up	XTH18	Probable xyloglucan endotransglucosylase/hydrolase protein 18
AT1G51820	66	359	2.4718	2.75691e-51	1.4265e-49	Up		Probable LRR receptor-like serine/threonine-protein kinase At1g51820
AT1G60190	134	727	2.46808	6.97186e-102	7.46865e-100	Up	PUB19	U-box domain-containing protein 19
AT1G48000	3	16	2.4434	0.00236116	0.00804205	Up	MYB112	myb domain protein 112
AT4G00910	3	16	2.4434	0.00236116	0.00804205	Up	ALMT10	Aluminum-activated malate transporter 10
AT3G48920	3	16	2.4434	0.00236116	0.00804205	Up	AtMYB45	myb domain protein 45
AT3G21890	10	53	2.43435	1.57583e-08	1.31533e-07	Up		B-box type zinc finger family protein
AT4G02655	7	37	2.43046	2.60757e-06	1.65318e-05	Up		unknown protein%3B FUNCTIONS IN: molecular_function unknown%3B INVOLVED IN: biological_process unknown%3B LOCATED IN: endomembrane system%3B BEST Arabidopsis thaliana protein match is: unknown protein (TAIR:AT1G18486.1)%3B Has 30201 Blast hits to 17322 protei /.../780 species: Archae - 12%3B Bacteria - 1396%3B Metazoa - 17338%3B Fungi - 3422%3B Plants - 5037%3B Viruses - 0%3B Other Eukaryotes - 2…
AT3G29797	7	37	2.43046	2.60757e-06	1.65318e-05	Up		Protein of unknown function (DUF784)
AT5G10410	22	116	2.42691	3.05571e-17	5.07728e-16	Up		Putative clathrin assembly protein At5g10410
AT5G26310	8	42	2.42068	5.63437e-07	3.92528e-06	Up	UGT72E3	UDP-glycosyltransferase 72E3
AT3G48520	563	2949	2.41738	0	0	Up	CYP94B3	Cytochrome P450 94B3
AT5G43513	5	26	2.40687	9.90657e-05	0.000471613	Up		Defensin-like protein 214
AT2G21650	11	57	2.40182	5.91928e-09	5.19716e-08	Up	RL2	Protein RADIALIS-like 2
AT5G52020	47	242	2.39263	8.07221e-34	2.67626e-32	Up	ERF025	Ethylene-responsive transcription factor ERF025
AT1G66160	35	177	2.36668	9.80798e-25	2.38411e-23	Up	PUB20	U-box domain-containing protein 20
AT1G23200	28	141	2.36055	5.38814e-20	1.0395e-18	Up	PME6	Probable pectinesterase/pectinesterase inhibitor 6
AT2G45580	21	105	2.35029	3.25403e-15	4.74483e-14	Up	CYP76C3	Cytochrome P450 76C3
AT4G22620	8	40	2.35029	1.63505e-06	1.06822e-05	Up		SAUR-like auxin-responsive protein family
AT1G05800	6	30	2.35029	3.56751e-05	0.000185584	Up	DGL	Galactolipase DONGLE%2C chloroplastic
AT3G44115	5	25	2.35029	0.000169702	0.000768909	Up		Protein of unknown function (DUF784)
AT3G45275	5	25	2.35029	0.000169702	0.000768909	Up		ECA1 gametogenesis related family protein
AT5G50570	5	25	2.35029	0.000169702	0.000768909	Up	SPL13B	Squamosa promoter-binding-like protein 13A
AT5G20225	3	15	2.35029	0.00408808	0.0129571	Up
AT1G26790	9	44	2.31787	6.00277e-07	4.16559e-06	Up	DOF1.3	Dof-type zinc finger DNA-binding family protein
AT1G72520	869	4240	2.31499	0	0	Up	LOX4	Lipoxygenase 4%2C chloroplastic
AT1G74930	94	457	2.30982	6.30821e-60	3.99046e-58	Up	ERF018	Ethylene-responsive transcription factor ERF018
AT3G17130	33	159	2.29685	1.19301e-21	2.49094e-20	Up		Plant invertase/pectin methylesterase inhibitor superfamily protein
AT2G25482	13	62	2.28211	3.97084e-09	3.54779e-08	Up		Protein of unknown function (DUF784)
AT1G49800	4	19	2.27629	0.00140471	0.00509668	Up		unknown protein%3B FUNCTIONS IN: molecular_function unknown%3B INVOLVED IN: biological_process unknown%3B LOCATED IN: endomembrane system%3B EXPRESSED IN: sepal%2C male gametophyte%2C stamen%3B EXPRESSED DURING: 4 anthesis%3B Has 12 Blast hits to 12 proteins in 5 s /.../: Archae - 0%3B Bacteria - 0%3B Metazoa - 0%3B Fungi - 0%3B Plants - 12%3B Viruses - 0%3B Other Eukaryotes - 0 (source: NCBI BLi…
AT5G12340	4	19	2.27629	0.00140471	0.00509668	Up		unknown protein%3B BEST Arabidopsis thaliana protein match is: unknown protein (TAIR:AT1G28190.1)%3B Has 30201 Blast hits to 17322 proteins in 780 species: Archae - 12%3B Bacteria - 1396%3B Metazoa - 17338%3B Fungi - 3422%3B Plants - 5037%3B Viruses - 0%3B Other Eu /.../es - 2996 (source: NCBI BLink).
AT4G01360	77	363	2.2654	8.25809e-47	3.86914e-45	Up		unknown protein%3B BEST Arabidopsis thaliana protein match is: Protein of unknown function (DUF793) (TAIR:AT1G01550.2)%3B Has 99 Blast hits to 99 proteins in 25 species: Archae - 0%3B Bacteria - 10%3B Metazoa - 0%3B Fungi - 0%3B Plants - 89%3B Viruses - 0%3B Other /.../otes - 0 (source: NCBI BLink).
AT4G24380	142	667	2.26015	1.92106e-84	1.69228e-82	Up		INVOLVED IN: 10-formyltetrahydrofolate biosynthetic process%2C folic acid and derivative biosynthetic process%3B EXPRESSED IN: 24 plant structures%3B EXPRESSED DURING: 15 growth stages%3B CONTAINS InterPro DOMAIN/s: Serine hydrolase (InterPro:IPR005645)%3B BE /.../bidopsis thaliana protein match is: alpha/beta-Hydrolases superfamily protein (TAIR:AT5G65400.1)%3B Has 30201 Blast hits to 17322 prot…
AT5G57010	18	84	2.25075	1.04223e-11	1.17433e-10	Up		calmodulin-binding family protein
AT4G00295	3	14	2.25075	0.00702044	0.0206402	Up
AT1G52342	3	14	2.25075	0.00702044	0.0206402	Up		unknown protein%3B FUNCTIONS IN: molecular_function unknown%3B INVOLVED IN: biological_process unknown%3B LOCATED IN: cellular_component unknown%3B Has 30201 Blast hits to 17322 proteins in 780 species: Archae - 12%3B Bacteria - 1396%3B Metazoa - 17338%3B Fungi - /.../ Plants - 5037%3B Viruses - 0%3B Other Eukaryotes - 2996 (source: NCBI BLink).
AT4G14640	3	14	2.25075	0.00702044	0.0206402	Up	CML8	Calmodulin-like protein 8
AT2G34870	131	609	2.24523	9.93303e-77	8.02092e-75	Up	MEE26	hydroxyproline-rich glycoprotein family protein
AT5G42380	39	178	2.21869	4.49803e-23	1.01793e-21	Up	CML37	Calcium-binding protein CML37
AT1G51090	74	337	2.21551	1.80645e-42	7.67131e-41	Up		Heavy metal transport/detoxification superfamily protein
AT5G37420	6	27	2.19828	0.000172562	0.000780702	Up		Family of unknown function (DUF577)
AT4G35655	4	18	2.19828	0.00238379	0.00810099	Up		RPM1-interacting protein 4 (RIN4) family protein
AT3G25250	20	89	2.18216	6.67175e-12	7.64668e-11	Up	OXI1	Serine/threonine-protein kinase OXI1
AT3G44510	5	22	2.16586	0.000824258	0.00319366	Up		alpha/beta-Hydrolases superfamily protein
AT4G33550	11	48	2.15389	6.26951e-07	4.34504e-06	Up		Bifunctional inhibitor/lipid-transfer protein/seed storage 2S albumin superfamily protein
AT3G13020	14	61	2.15174	1.86918e-08	1.54806e-07	Up		hAT transposon superfamily protein
AT3G13960	31	135	2.15098	2.78379e-17	4.62908e-16	Up	GRF5	Growth-regulating factor 5
AT1G65490	46	200	2.14865	5.9891e-25	1.47092e-23	Up		unknown protein%3B FUNCTIONS IN: molecular_function unknown%3B INVOLVED IN: biological_process unknown%3B LOCATED IN: endomembrane system%3B EXPRESSED IN: 22 plant structures%3B EXPRESSED DURING: 13 growth stages%3B BEST Arabidopsis thaliana protein match is: u /.../ protein (TAIR:AT1G65486.1)%3B Has 23 Blast hits to 23 proteins in 2 species: Archae - 0%3B Bacteria - 0%3B Metazoa - 0%3B Fungi - 0…
AT2G27420	6	26	2.14384	0.000288718	0.00124216	Up		Cysteine proteinases superfamily protein
AT5G65165	3	13	2.14384	0.0119472	0.0325276	Up	SDH2-3	Succinate dehydrogenase
AT3G05365	3	13	2.14384	0.0119472	0.0325276	Up
AT4G16350	3	13	2.14384	0.0119472	0.0325276	Up	CBL6	Calcineurin B-like protein 6
AT2G35930	19	82	2.13798	7.95164e-11	8.34628e-10	Up	PUB23	E3 ubiquitin-protein ligase PUB23
AT2G35290	119	509	2.12506	3.37437e-60	2.14731e-58	Up		unknown protein%3B Has 39 Blast hits to 39 proteins in 10 species: Archae - 0%3B Bacteria - 0%3B Metazoa - 0%3B Fungi - 0%3B Plants - 39%3B Viruses - 0%3B Other Eukaryotes - 0 (source: NCBI BLink).
AT1G05450	47	201	2.12482	9.85331e-25	2.3924e-23	Up		Bifunctional inhibitor/lipid-transfer protein/seed storage 2S albumin superfamily protein
AT1G78390	16	68	2.11582	4.18689e-09	3.72989e-08	Up	NCED9	9-cis-epoxycarotenoid dioxygenase NCED9%2C chloroplastic
AT4G05110	8	34	2.11582	3.64027e-05	0.000188862	Up	ENT6	Equilibrative nucleotide transporter 6
AT5G01490	4	17	2.11582	0.00401411	0.0127635	Up	CAX4	cation exchanger 4
AT3G07000	4	17	2.11582	0.00401411	0.0127635	Up		Cysteine/Histidine-rich C1 domain family protein
AT4G22105	4	17	2.11582	0.00401411	0.0127635	Up	SCRL26	Putative defensin-like protein 235
AT4G30590	4	17	2.11582	0.00401411	0.0127635	Up	ENODL12	early nodulin-like protein 12
AT5G19240	201	853	2.11371	6.27016e-99	6.39556e-97	Up		Uncharacterized GPI-anchored protein At5g19240
AT2G27690	483	2035	2.10329	2.65639e-232	7.86514e-230	Up	CYP94C1	Cytochrome P450 94C1
AT3G50940	5	21	2.09875	0.0013781	0.00501464	Up		P-loop containing nucleoside triphosphate hydrolases superfamily protein
AT5G03495	5	21	2.09875	0.0013781	0.00501464	Up		RNA-binding (RRM/RBD/RNP motifs) family protein
AT5G37980	11	46	2.09249	1.70585e-06	1.11209e-05	Up		Zinc-binding dehydrogenase family protein
AT5G19110	17	71	2.09064	2.53475e-09	2.32013e-08	Up		Eukaryotic aspartyl protease family protein
AT1G28370	80	334	2.09013	3.29383e-39	1.29793e-37	Up	ERF11	Ethylene-responsive transcription factor 11
AT1G31310	39	162	2.08281	1.24348e-19	2.35422e-18	Up		hydroxyproline-rich glycoprotein family protein
AT1G09350	63	259	2.06789	2.74016e-30	8.23903e-29	Up	GOLS3	Galactinol synthase 3
AT3G10930	18	74	2.06789	1.53063e-09	1.42989e-08	Up		unknown protein%3B FUNCTIONS IN: molecular_function unknown%3B INVOLVED IN: biological_process unknown%3B LOCATED IN: mitochondrion%3B EXPRESSED IN: 18 plant structures%3B EXPRESSED DURING: 9 growth stages%3B Has 1 Blast hits to 1 proteins in 1 species: Archae /.../acteria - 0%3B Metazoa - 0%3B Fungi - 0%3B Plants - 1%3B Viruses - 0%3B Other Eukaryotes - 0 (source: NCBI BLink).
AT1G80840	279	1144	2.06411	3.9794e-128	5.69347e-126	Up	WRKY40	Probable WRKY transcription factor 40
AT1G76650	118	483	2.06159	4.12859e-55	2.30401e-53	Up	CML38	Calcium-binding protein CML38
AT2G21727	13	53	2.05584	3.70336e-07	2.62199e-06	Up		Protein of unknown function (DUF784)
AT2G32140	76	307	2.04253	3.44309e-35	1.18962e-33	Up		transmembrane receptors
AT5G42567	15	60	2.02836	8.07993e-08	6.20937e-07	Up		Protein of unknown function (DUF784)
AT5G51060	8	32	2.02836	9.87739e-05	0.000470434	Up	RBOHC	Respiratory burst oxidase homolog protein C
AT5G16486	6	24	2.02836	0.000793674	0.00309033	Up		RNA-directed DNA polymerase (reverse transcriptase)-related family protein
AT5G17350	5	20	2.02836	0.00228748	0.00783113	Up		unknown protein%3B FUNCTIONS IN: molecular_function unknown%3B INVOLVED IN: N-terminal protein myristoylation%3B LOCATED IN: cellular_component unknown%3B EXPRESSED IN: 15 plant structures%3B EXPRESSED DURING: 8 growth stages%3B BEST Arabidopsis thaliana protei /.../h is: unknown protein (TAIR:AT3G03280.1)%3B Has 1807 Blast hits to 1807 proteins in 277 species: Archae - 0%3B Bacteria - 0%3B Metaz…
AT2G02525	4	16	2.02836	0.0067026	0.0198494	Up
AT2G19850	4	16	2.02836	0.0067026	0.0198494	Up		unknown protein%3B BEST Arabidopsis thaliana protein match is: unknown protein (TAIR:AT3G54730.1)%3B Has 0 Blast hits to 0 proteins in 0 species (source: NCBI BLink).
AT1G64370	74	295	2.02348	1.6882e-33	5.57105e-32	Up		unknown protein%3B Has 773 Blast hits to 375 proteins in 118 species: Archae - 0%3B Bacteria - 97%3B Metazoa - 421%3B Fungi - 108%3B Plants - 31%3B Viruses - 0%3B Other Eukaryotes - 116 (source: NCBI BLink).
AT2G41640	61	242	2.01648	1.46493e-27	4.01407e-26	Up		Glycosyltransferase family 61 protein
AT2G17840	2315	9166	2.01364	0	0	Up	ERD7	Senescence/dehydration-associated protein-related
AT5G57123	22	87	2.01187	1.24034e-10	1.28419e-09	Up		unknown protein%3B BEST Arabidopsis thaliana protein match is: unknown protein (TAIR:AT4G29905.1)%3B Has 30201 Blast hits to 17322 proteins in 780 species: Archae - 12%3B Bacteria - 1396%3B Metazoa - 17338%3B Fungi - 3422%3B Plants - 5037%3B Viruses - 0%3B Other Eu /.../es - 2996 (source: NCBI BLink).
AT5G23950	12	47	1.99798	2.6962e-06	1.70607e-05	Up		Calcium-dependent lipid-binding (CaLB domain) family protein
AT5G64750	214	837	1.99598	3.18332e-90	3.02955e-88	Up	ABR1	Ethylene-responsive transcription factor ABR1
AT1G25340	10	39	1.99183	2.06405e-05	0.000112378	Up	MYB116	myb domain protein 116
AT4G35720	10	39	1.99183	2.06405e-05	0.000112378	Up		Arabidopsis protein of unknown function (DUF241)
AT1G80130	113	440	1.98954	5.05891e-48	2.48493e-46	Up		Tetratricopeptide repeat (TPR)-like superfamily protein
AT1G56620	28	109	1.98919	5.09363e-13	6.37616e-12	Up		Plant invertase/pectin methylesterase inhibitor superfamily protein
AT3G29250	9	35	1.98772	5.75433e-05	0.000288705	Up	SDR4	Short-chain dehydrogenase reductase 4
AT5G15500	8	31	1.98255	0.000161438	0.0007349	Up		Ankyrin repeat family protein
AT4G31800	812	3123	1.97174	0	0	Up	WRKY18	WRKY transcription factor 18
AT2G17660	21	80	1.95797	1.3867e-09	1.30113e-08	Up		RPM1-interacting protein 4 (RIN4) family protein
AT5G66830	10	38	1.95436	3.34823e-05	0.000175031	Up		Putative F-box protein At5g66830
AT5G57887	5	19	1.95436	0.00376745	0.0120919	Up		unknown protein%3B FUNCTIONS IN: molecular_function unknown%3B INVOLVED IN: biological_process unknown%3B LOCATED IN: endomembrane system%3B Has 30201 Blast hits to 17322 proteins in 780 species: Archae - 12%3B Bacteria - 1396%3B Metazoa - 17338%3B Fungi - 3422%3B /.../ - 5037%3B Viruses - 0%3B Other Eukaryotes - 2996 (source: NCBI BLink).
AT4G01930	12	45	1.93525	7.04537e-06	4.14212e-05	Up		Cysteine/Histidine-rich C1 domain family protein
AT5G35580	8	30	1.93525	0.000262392	0.00113854	Up		Protein kinase superfamily protein
AT4G22900	4	15	1.93525	0.0110886	0.0305014	Up		Protein of unknown function (DUF1191)
AT1G06773	4	15	1.93525	0.0110886	0.0305014	Up
AT4G36000	4	15	1.93525	0.0110886	0.0305014	Up		Pathogenesis-related thaumatin superfamily protein
AT1G18830	11	41	1.92648	1.94701e-05	0.000106673	Up	SEC31A	Protein transport protein SEC31 homolog A
AT1G72290	14	52	1.92144	1.49949e-06	9.85088e-06	Up		Kunitz family trypsin and protease inhibitor protein
AT3G61450	7	26	1.92144	0.000742762	0.00290749	Up	SYP73	Syntaxin-73
AT3G54020	524	1944	1.91975	4.38043e-197	1.06116e-194	Up	IPCS1	Phosphatidylinositol:ceramide inositolphosphotransferase 1
AT5G05250	10	37	1.91588	5.40569e-05	0.000272625	Up		unknown protein%3B BEST Arabidopsis thaliana protein match is: unknown protein (TAIR:AT3G56360.1)%3B Has 30201 Blast hits to 17322 proteins in 780 species: Archae - 12%3B Bacteria - 1396%3B Metazoa - 17338%3B Fungi - 3422%3B Plants - 5037%3B Viruses - 0%3B Other Eu /.../es - 2996 (source: NCBI BLink).
AT5G65300	92	340	1.91419	1.18855e-35	4.1537e-34	Up		unknown protein%3B Has 30201 Blast hits to 17322 proteins in 780 species: Archae - 12%3B Bacteria - 1396%3B Metazoa - 17338%3B Fungi - 3422%3B Plants - 5037%3B Viruses - 0%3B Other Eukaryotes - 2996 (source: NCBI BLink).
AT4G29780	1061	3891	1.90307	0	0	Up		unknown protein%3B BEST Arabidopsis thaliana protein match is: unknown protein (TAIR:AT5G12010.1)%3B Has 945 Blast hits to 944 proteins in 87 species: Archae - 0%3B Bacteria - 0%3B Metazoa - 519%3B Fungi - 43%3B Plants - 365%3B Viruses - 0%3B Other Eukaryotes - 18 /.../e: NCBI BLink).
AT1G17420	3509	12730	1.88746	0	0	Up	LOX3	Lipoxygenase 3%2C chloroplastic
AT5G50530	8	29	1.88634	0.00042398	0.00175947	Up	CBSCBSPB4	CBS domain-containing protein CBSCBSPB5
AT5G13700	111	401	1.8814	6.49127e-41	2.67145e-39	Up	PAO1	Polyamine oxidase 1
AT5G37550	10	36	1.87636	8.68438e-05	0.000419424	Up		unknown protein%3B BEST Arabidopsis thaliana protein match is: unknown protein (TAIR:AT1G66190.1)%3B Has 1807 Blast hits to 1807 proteins in 277 species: Archae - 0%3B Bacteria - 0%3B Metazoa - 736%3B Fungi - 347%3B Plants - 385%3B Viruses - 0%3B Other Eukaryotes - /.../source: NCBI BLink).
AT3G50640	5	18	1.87636	0.00615285	0.0184326	Up		unknown protein%3B BEST Arabidopsis thaliana protein match is: unknown protein (TAIR:AT5G66800.1)%3B Has 67 Blast hits to 67 proteins in 10 species: Archae - 0%3B Bacteria - 0%3B Metazoa - 0%3B Fungi - 0%3B Plants - 67%3B Viruses - 0%3B Other Eukaryotes - 0 (source /.../ BLink).
AT5G16360	34	122	1.87163	2.28185e-13	2.94816e-12	Up		NC domain-containing protein-related
AT3G14380	31	111	1.86858	2.80617e-12	3.32529e-11	Up		CASP-like protein 2A2
AT3G56790	7	25	1.86486	0.00120073	0.0044401	Up		RNA splicing factor-related
AT2G21510	106	377	1.85886	5.34798e-38	2.02501e-36	Up		DNAJ heat shock N-terminal domain-containing protein
AT4G22710	11	39	1.85433	5.00234e-05	0.000254268	Up	CYP706A2	cytochrome P450%2C family 706%2C subfamily A%2C polypeptide 2
AT2G44790	63	222	1.84549	9.472e-23	2.10997e-21	Up	UCC2	Uclacyanin-2
AT5G21960	45	158	1.84029	1.78513e-16	2.83572e-15	Up	ERF016	Ethylene-responsive transcription factor ERF016
AT5G63063	26	91	1.83571	4.0369e-10	3.99901e-09	Up		Plant thionin family protein
AT3G61410	10	35	1.83571	0.000138797	0.000639825	Up		BEST Arabidopsis thaliana protein match is: U-box domain-containing protein kinase family protein (TAIR:AT2G45910.1)%3B Has 232 Blast hits to 229 proteins in 13 species: Archae - 0%3B Bacteria - 0%3B Metazoa - 13%3B Fungi - 0%3B Plants - 218%3B Viruses - 0%3B Oth /.../aryotes - 1 (source: NCBI BLink).
AT5G39580	10	35	1.83571	0.000138797	0.000639825	Up	PER62	Peroxidase 62
AT3G04540	8	28	1.83571	0.00068085	0.00269009	Up		Defensin-like protein 44
AT1G62290	8	28	1.83571	0.00068085	0.00269009	Up	APA2	Aspartic proteinase A2
AT1G52120	6	21	1.83571	0.00343485	0.0111469	Up	JAL12	Jacalin-related lectin 12
AT3G46850	4	14	1.83571	0.0181586	0.046249	Up		Subtilase family protein
AT4G14690	141	490	1.82544	1.08435e-47	5.22989e-46	Up	ELIP2	Early light-induced protein 2%2C chloroplastic
AT1G11960	676	2347	1.82408	1.08129e-221	2.99364e-219	Up		CSC1-like protein At1g11960
AT3G06868	15	52	1.82191	3.52663e-06	2.19314e-05	Up		unknown protein%3B FUNCTIONS IN: molecular_function unknown%3B INVOLVED IN: biological_process unknown%3B LOCATED IN: cellular_component unknown%3B BEST Arabidopsis thaliana protein match is: unknown protein (TAIR:AT5G49100.1)%3B Has 30201 Blast hits to 17322 /.../ins in 780 species: Archae - 12%3B Bacteria - 1396%3B Metazoa - 17338%3B Fungi - 3422%3B Plants - 5037%3B Viruses - 0%3B Other Eukaryo…
AT4G31520	13	45	1.81977	1.66479e-05	9.22058e-05	Up		SDA1 family protein
AT1G70130	50	173	1.81913	1.30753e-17	2.21749e-16	Up	LECRK52	Putative L-type lectin-domain containing receptor kinase V.2
AT5G05365	24	83	1.81844	4.56299e-09	4.04129e-08	Up		Heavy metal transport/detoxification superfamily protein
AT3G56660	11	38	1.81685	7.96052e-05	0.000387183	Up	BZIP49	bZIP transcription factor 49
AT1G30170	11	38	1.81685	7.96052e-05	0.000387183	Up		Protein of unknown function (DUF295)
AT3G04545	11	38	1.81685	7.96052e-05	0.000387183	Up		Defensin-like protein 45
AT5G56980	458	1581	1.81578	6.00734e-149	9.70186e-147	Up		unknown protein%3B FUNCTIONS IN: molecular_function unknown%3B INVOLVED IN: biological_process unknown%3B LOCATED IN: endomembrane system%3B EXPRESSED IN: 18 plant structures%3B EXPRESSED DURING: 12 growth stages%3B BEST Arabidopsis thaliana protein match is: u /.../ protein (TAIR:AT4G26130.1)%3B Has 30201 Blast hits to 17322 proteins in 780 species: Archae - 12%3B Bacteria - 1396%3B Metazoa - 17…
AT3G55980	994	3431	1.81567	4.38236227861186e-321	1.94631726457055e-318	Up	SZF1	Zinc finger CCCH domain-containing protein 47
AT1G19020	9	31	1.81263	0.000387101	0.00162031	Up		unknown protein%3B BEST Arabidopsis thaliana protein match is: unknown protein (TAIR:AT3G48180.1)%3B Has 88 Blast hits to 88 proteins in 15 species: Archae - 0%3B Bacteria - 0%3B Metazoa - 0%3B Fungi - 0%3B Plants - 88%3B Viruses - 0%3B Other Eukaryotes - 0 (source /.../ BLink).
AT3G29633	7	24	1.80597	0.00192737	0.00675061	Up		unknown protein%3B Has 30201 Blast hits to 17322 proteins in 780 species: Archae - 12%3B Bacteria - 1396%3B Metazoa - 17338%3B Fungi - 3422%3B Plants - 5037%3B Viruses - 0%3B Other Eukaryotes - 2996 (source: NCBI BLink).
AT5G42040	7	24	1.80597	0.00192737	0.00675061	Up	RPN12B	Putative 26S proteasome non-ATPase regulatory subunit 8 homolog B
AT1G30795	76	260	1.8028	1.66185e-25	4.21251e-24	Up		Glycine-rich protein family
AT4G12410	22	75	1.79775	3.26152e-08	2.63567e-07	Up		SAUR-like auxin-responsive protein family
AT4G00670	25	85	1.79389	4.20013e-09	3.74012e-08	Up		Remorin family protein
AT5G03085	5	17	1.79389	0.00995705	0.0277706	Up
AT4G39700	5	17	1.79389	0.00995705	0.0277706	Up		Heavy metal transport/detoxification superfamily protein
AT2G45940	8	27	1.78325	0.00108621	0.00406814	Up		Protein of unknown function (DUF295)
AT3G56060	19	64	1.78043	4.02342e-07	2.83635e-06	Up		Glucose-methanol-choline (GMC) oxidoreductase family protein
AT1G52565	52	175	1.77913	2.7197e-17	4.52603e-16	Up		unknown protein%3B FUNCTIONS IN: molecular_function unknown%3B INVOLVED IN: biological_process unknown%3B LOCATED IN: endomembrane system%3B BEST Arabidopsis thaliana protein match is: unknown protein (TAIR:AT3G15760.1)%3B Has 35333 Blast hits to 34131 protei /.../2444 species: Archae - 798%3B Bacteria - 22429%3B Metazoa - 974%3B Fungi - 991%3B Plants - 531%3B Viruses - 0%3B Other Eukaryotes - 96…
AT1G11600	107	357	1.76667	9.4158e-34	3.11203e-32	Up	CYP77B1	cytochrome P450%2C family 77%2C subfamily B%2C polypeptide 1
AT1G20310	15	50	1.76532	8.74327e-06	5.05393e-05	Up		unknown protein%3B FUNCTIONS IN: molecular_function unknown%3B INVOLVED IN: biological_process unknown%3B LOCATED IN: chloroplast%3B EXPRESSED IN: 16 plant structures%3B EXPRESSED DURING: 9 growth stages%3B BEST Arabidopsis thaliana protein match is: unknown pr /.../(TAIR:AT1G76070.1)%3B Has 46 Blast hits to 46 proteins in 12 species: Archae - 0%3B Bacteria - 0%3B Metazoa - 0%3B Fungi - 0%3B Plan…
AT4G30067	6	20	1.76532	0.0055097	0.0167363	Up	LCR63	Defensin-like protein 173
AT1G05783	6	20	1.76532	0.0055097	0.0167363	Up
AT3G05327	6	20	1.76532	0.0055097	0.0167363	Up		Cyclin family protein
AT5G19230	75	247	1.74791	2.29944e-23	5.27657e-22	Up		Uncharacterized GPI-anchored protein At5g19230
AT1G67856	11	36	1.73885	0.000198498	0.000887494	Up		RING/U-box superfamily protein
AT1G32910	94	307	1.73586	1.67525e-28	4.77445e-27	Up		HXXXD-type acyl-transferase family protein
AT1G09932	34	111	1.73531	3.22692e-11	3.50262e-10	Up		Phosphoglycerate mutase family protein
AT1G44542	64	208	1.7288	1.06882e-19	2.03257e-18	Up		Cyclase family protein
AT3G55870	8	26	1.7288	0.00172096	0.00610439	Up		ADC synthase superfamily protein
AT4G36950	21	68	1.7235	3.30571e-07	2.35611e-06	Up	MAPKKK21	mitogen-activated protein kinase kinase kinase 21
AT5G17540	266	858	1.71791	1.20479e-75	9.58344e-74	Up		HXXXD-type acyl-transferase family protein
AT1G07135	59	190	1.71557	5.72023e-18	9.86601e-17	Up		glycine-rich protein
AT1G35350	14	45	1.71286	3.71345e-05	0.000192518	Up	PHO1-H8	Phosphate transporter PHO1 homolog 8
AT1G35140	114	366	1.71117	4.24483e-33	1.39003e-31	Up	EXL1	Protein EXORDIUM-like 1
AT3G10320	43	138	1.71062	2.55588e-13	3.28627e-12	Up		Glycosyltransferase family 61 protein
AT1G19380	151	484	1.70882	4.15937e-43	1.77694e-41	Up		Protein of unknown function (DUF1195)
AT5G47220	145	464	1.70643	2.35642e-41	9.7732e-40	Up	ERF2	Ethylene-responsive transcription factor 2
AT1G67920	15	48	1.70643	2.13248e-05	0.000115749	Up		unknown protein%3B BEST Arabidopsis thaliana protein match is: unknown protein (TAIR:AT1G24600.1)%3B Has 22 Blast hits to 22 proteins in 5 species: Archae - 0%3B Bacteria - 0%3B Metazoa - 0%3B Fungi - 0%3B Plants - 22%3B Viruses - 0%3B Other Eukaryotes - 0 (source: /.../BLink).
AT1G78172	15	48	1.70643	2.13248e-05	0.000115749	Up		unknown protein%3B FUNCTIONS IN: molecular_function unknown%3B INVOLVED IN: biological_process unknown%3B LOCATED IN: cellular_component unknown%3B Has 30201 Blast hits to 17322 proteins in 780 species: Archae - 12%3B Bacteria - 1396%3B Metazoa - 17338%3B Fungi - /.../ Plants - 5037%3B Viruses - 0%3B Other Eukaryotes - 2996 (source: NCBI BLink).
AT3G52310	5	16	1.70643	0.0159537	0.0413345	Up	ABCG27	ABC-2 type transporter family protein
AT2G29440	154	491	1.70115	2.01466e-43	8.67646e-42	Up	GSTU6	Glutathione S-transferase U6
AT3G15200	43	137	1.70013	3.9399e-13	4.99648e-12	Up		Putative pentatricopeptide repeat-containing protein At3g15200
AT3G04640	50	159	1.69739	6.11056e-15	8.75437e-14	Up		glycine-rich protein
AT2G36650	17	54	1.69578	7.06857e-06	4.15232e-05	Up		unknown protein%3B Has 35333 Blast hits to 34131 proteins in 2444 species: Archae - 798%3B Bacteria - 22429%3B Metazoa - 974%3B Fungi - 991%3B Plants - 531%3B Viruses - 0%3B Other Eukaryotes - 9610 (source: NCBI BLink).
AT1G17710	6	19	1.69132	0.0087595	0.0249063	Up		Inorganic pyrophosphatase 2
AT5G43518	6	19	1.69132	0.0087595	0.0249063	Up		Defensin-like protein 216
AT5G30500	6	19	1.69132	0.0087595	0.0249063	Up	GOLS10	Galactinol synthase 10
AT3G45660	6	19	1.69132	0.0087595	0.0249063	Up	NPF2.6	Protein NRT1/ PTR FAMILY 2.6
AT4G25433	31	98	1.68887	9.42903e-10	9.01382e-09	Up		peptidoglycan-binding LysM domain-containing protein
AT3G16800	66	208	1.6844	4.90242e-19	9.01724e-18	Up		Probable protein phosphatase 2C 41
AT4G36810	7	22	1.68044	0.00485236	0.0150036	Up	GGPPS1	Heterodimeric geranylgeranyl pyrophosphate synthase large subunit 1%2C chloroplastic
AT5G13940	7	22	1.68044	0.00485236	0.0150036	Up		aminopeptidases
AT3G10890	29	91	1.67817	4.33263e-09	3.84686e-08	Up	MAN3	Mannan endo-1%2C4-beta-mannosidase 3
AT5G06760	37	116	1.67689	3.62975e-11	3.92388e-10	Up	LEA4-5	Late Embryogenesis Abundant 4-5
AT3G22840	1237	3876	1.67608	0	0	Up	ELIP1	Early light-induced protein 1%2C chloroplastic
AT3G16860	266	833	1.67525	5.16199e-71	3.90225e-69	Up	COBL8	COBRA-like protein 8
AT2G04795	8	25	1.67221	0.00270669	0.0090597	Up		unknown protein%3B BEST Arabidopsis thaliana protein match is: unknown protein (TAIR:AT5G35732.1)%3B Has 18 Blast hits to 18 proteins in 6 species: Archae - 0%3B Bacteria - 0%3B Metazoa - 0%3B Fungi - 0%3B Plants - 18%3B Viruses - 0%3B Other Eukaryotes - 0 (source: /.../BLink).
AT3G47090	10	31	1.66063	0.00085564	0.00330295	Up		Leucine-rich repeat protein kinase family protein
AT5G42232	10	31	1.66063	0.00085564	0.00330295	Up		Defensin-like protein 115
AT1G78070	800	2476	1.6583	9.07667e-205	2.33128e-202	Up		Transducin/WD40 repeat-like superfamily protein
AT4G17615	266	823	1.65782	3.51124e-69	2.59006e-67	Up	CBL1	Calcineurin B-like protein 1
AT1G63370	11	34	1.65639	0.000484096	0.00198461	Up		Flavin-containing monooxygenase FMO GS-OX-like 5
AT1G02400	249	765	1.64767	5.60167e-64	3.85214e-62	Up	GA2OX6	Gibberellin 2-beta-dioxygenase 6
AT5G17850	263	808	1.64765	2.13204e-67	1.5201e-65	Up	CCX2	Cation/calcium exchanger 2
AT1G68480	14	43	1.64727	8.9323e-05	0.000430033	Up	JAG	Zinc finger protein JAGGED
AT5G23960	230	700	1.63408	5.5625e-58	3.38804e-56	Up	TPS21	Alpha-humulene/(-)-(E)-beta-caryophyllene synthase
AT3G09870	28	85	1.63039	2.71684e-08	2.21398e-07	Up		SAUR-like auxin-responsive protein family
AT1G74450	343	1041	1.63005	4.48639e-85	4.01852e-83	Up		Protein of unknown function (DUF793)
AT3G23250	62	188	1.62875	1.25023e-16	2.00545e-15	Up	MYB15	myb domain protein 15
AT5G43620	75	226	1.61972	1.79249e-19	3.36081e-18	Up	PCFS5	Polyadenylation and cleavage factor homolog 5
AT1G09070	3074	9256	1.61863	0	0	Up	SRC2	soybean gene regulated by cold-2
AT5G22250	132	397	1.61696	4.95375e-33	1.61721e-31	Up	CAF1-11	Probable CCR4-associated factor 1 homolog 11
AT1G18740	671	2016	1.61547	7.83699e-161	1.38074e-158	Up		Protein of unknown function (DUF793)
AT2G06050	1813	5441	1.61385	0	0	Up	OPR3	12-oxophytodienoate reductase 3
AT3G11430	87	261	1.61332	2.99765e-22	6.4877e-21	Up	GPAT5	Glycerol-3-phosphate acyltransferase 5
AT5G08760	27	81	1.61332	1.08724e-07	8.21909e-07	Up		unknown protein%3B FUNCTIONS IN: molecular_function unknown%3B INVOLVED IN: biological_process unknown%3B LOCATED IN: endomembrane system%3B Has 3 Blast hits to 3 proteins in 2 species: Archae - 0%3B Bacteria - 0%3B Metazoa - 0%3B Fungi - 0%3B Plants - 3%3B Viruses - /.../her Eukaryotes - 0 (source: NCBI BLink).
AT3G55252	18	54	1.61332	1.48472e-05	8.29652e-05	Up		Plant self-incompatibility protein S1 family
AT1G72600	14	42	1.61332	0.000137519	0.00063469	Up		hydroxyproline-rich glycoprotein family protein
AT5G15900	9	27	1.61332	0.00236175	0.0080402	Up	TBL19	Protein trichome birefringence-like 19
AT5G66670	8	24	1.61332	0.00422401	0.0133118	Up		UPF0496 protein At5g66670
AT1G60760	8	24	1.61332	0.00422401	0.0133118	Up		Plant invertase/pectin methylesterase inhibitor superfamily protein
AT1G01810	7	21	1.61332	0.00760262	0.0220447	Up		unknown protein%3B Has 12 Blast hits to 12 proteins in 5 species: Archae - 0%3B Bacteria - 0%3B Metazoa - 5%3B Fungi - 0%3B Plants - 7%3B Viruses - 0%3B Other Eukaryotes - 0 (source: NCBI BLink).
AT5G46060	6	18	1.61332	0.013793	0.0365857	Up		Protein of unknown function%2C DUF599
AT3G30720	108	323	1.60886	6.15971e-27	1.63121e-25	Up	QQS	Protein QQS
AT4G09465	25	74	1.59396	4.88357e-07	3.42011e-06	Up		Carbohydrate-binding X8 domain superfamily protein
AT4G01060	19	56	1.58779	1.30376e-05	7.36448e-05	Up	ETC3	MYB-like transcription factor ETC3
AT3G61190	85	250	1.58475	6.97966e-21	1.41169e-19	Up	BAP1	BON1-associated protein 1
AT3G12320	601	1766	1.58341	2.94013e-137	4.50918e-135	Up	T2E22.34	unknown protein%3B BEST Arabidopsis thaliana protein match is: unknown protein (TAIR:AT5G06980.4)%3B Has 102 Blast hits to 102 proteins in 16 species: Archae - 0%3B Bacteria - 0%3B Metazoa - 0%3B Fungi - 0%3B Plants - 98%3B Viruses - 0%3B Other Eukaryotes - 4 (sour /.../BI BLink).
AT1G66950	58	170	1.57977	1.31842e-14	1.84544e-13	Up	ABCG39	ABC transporter G family member 39
AT5G36925	14	41	1.57856	0.000210633	0.00093684	Up		unknown protein%3B BEST Arabidopsis thaliana protein match is: unknown protein (TAIR:AT5G36920.1)%3B Has 9 Blast hits to 9 proteins in 2 species: Archae - 0%3B Bacteria - 0%3B Metazoa - 0%3B Fungi - 0%3B Plants - 9%3B Viruses - 0%3B Other Eukaryotes - 0 (source: NC /.../nk).
AT3G14590	205	599	1.57529	2.2182e-47	1.05789e-45	Up	NTMC2T6.2	Calcium-dependent lipid-binding (CaLB domain) family protein
AT2G33205	24	70	1.57268	1.27502e-06	8.46491e-06	Up		Serinc-domain containing serine and sphingolipid biosynthesis protein
AT4G08250	12	35	1.57268	0.000651843	0.00259399	Up	SCL26	Scarecrow-like protein 26
AT5G39270	95	277	1.57224	1.10951e-22	2.46381e-21	Up	ATEXPA22	expansin A22
AT5G53750	202	587	1.56736	3.74006e-46	1.71464e-44	Up		CBS domain-containing protein
AT1G02310	10	29	1.56441	0.00204503	0.00710668	Up	MAN1	Mannan endo-1%2C4-beta-mannosidase 1
AT3G03280	10	29	1.56441	0.00204503	0.00710668	Up		unknown protein%3B FUNCTIONS IN: molecular_function unknown%3B INVOLVED IN: N-terminal protein myristoylation%3B LOCATED IN: cellular_component unknown%3B BEST Arabidopsis thaliana protein match is: unknown protein (TAIR:AT5G17350.1)%3B Has 137 Blast hits to /.../oteins in 11 species: Archae - 0%3B Bacteria - 0%3B Metazoa - 0%3B Fungi - 0%3B Plants - 137%3B Viruses - 0%3B Other Eukaryotes - 0 (so…
AT1G01560	57	165	1.56179	5.15524e-14	6.95126e-13	Up	MPK11	Mitogen-activated protein kinase 11
AT2G21187	18	52	1.55887	3.44239e-05	0.000179645	Up
AT2G31980	9	26	1.55887	0.00364625	0.0117569	Up	CYS2	Cysteine proteinase inhibitor 2
AT2G24560	9	26	1.55887	0.00364625	0.0117569	Up		GDSL esterase/lipase At2g24560
AT4G34150	1535	4434	1.55873	0	0	Up		Calcium-dependent lipid-binding (CaLB domain) family protein
AT1G19640	97	280	1.55773	1.29131e-22	2.84969e-21	Up	JMT	Jasmonate O-methyltransferase
AT1G77450	104	300	1.55674	4.63192e-24	1.09715e-22	Up	anac032	NAC domain containing protein 32
AT3G55840	85	245	1.55561	8.03495e-20	1.53898e-18	Up	HSPRO1	Nematode resistance protein-like HSPRO1
AT4G30290	168	484	1.5549	8.66996e-38	3.24826e-36	Up	XTH19	Probable xyloglucan endotransglucosylase/hydrolase protein 19
AT5G06980	357	1028	1.5542	1.62612e-78	1.35413e-76	Up		unknown protein%3B BEST Arabidopsis thaliana protein match is: unknown protein (TAIR:AT3G12320.1)%3B Has 30201 Blast hits to 17322 proteins in 780 species: Archae - 12%3B Bacteria - 1396%3B Metazoa - 17338%3B Fungi - 3422%3B Plants - 5037%3B Viruses - 0%3B Other Eu /.../es - 2996 (source: NCBI BLink).
AT5G55090	24	69	1.55192	1.92539e-06	1.24494e-05	Up	MAPKKK15	mitogen-activated protein kinase kinase kinase 15
AT4G01230	16	46	1.55192	0.000104645	0.000494966	Up	RTNLB7	Reticulon family protein
AT5G55010	8	23	1.55192	0.00653755	0.0194241	Up		unknown protein%3B Has 1807 Blast hits to 1807 proteins in 277 species: Archae - 0%3B Bacteria - 0%3B Metazoa - 736%3B Fungi - 347%3B Plants - 385%3B Viruses - 0%3B Other Eukaryotes - 339 (source: NCBI BLink).
AT5G38130	116	332	1.54542	2.67786e-26	6.97029e-25	Up		HXXXD-type acyl-transferase family protein
AT2G33233	7	20	1.54293	0.0118025	0.0321786	Up	LCR49	Defensin-like protein 50
AT3G27025	20	57	1.53932	1.72454e-05	9.52183e-05	Up		unknown protein%3B Has 25 Blast hits to 25 proteins in 6 species: Archae - 0%3B Bacteria - 0%3B Metazoa - 1%3B Fungi - 0%3B Plants - 24%3B Viruses - 0%3B Other Eukaryotes - 0 (source: NCBI BLink).
AT2G46830	705	1998	1.53122	1.11173e-147	1.75554e-145	Up	CCA1	Protein CCA1
AT4G01250	72	204	1.53086	1.82384e-16	2.89291e-15	Up	WRKY22	WRKY transcription factor 22
AT3G55720	23	65	1.52716	5.0036e-06	3.03462e-05	Up		Protein of unknown function (DUF620)
AT1G22190	174	490	1.52205	4.45779e-37	1.63847e-35	Up	RAP2-13	Ethylene-responsive transcription factor RAP2-13
AT3G17800	1202	3381	1.52037	5.50526e-246	1.83377e-243	Up		Protein of unknown function (DUF760)
AT5G05490	16	45	1.52021	0.00015842	0.000722706	Up	SYN1	Sister chromatid cohesion 1 protein 1
AT1G68500	45	126	1.51379	1.60545e-10	1.64465e-09	Up		unknown protein%3B BEST Arabidopsis thaliana protein match is: unknown protein (TAIR:AT1G25422.1)%3B Has 16 Blast hits to 16 proteins in 6 species: Archae - 0%3B Bacteria - 0%3B Metazoa - 0%3B Fungi - 0%3B Plants - 16%3B Viruses - 0%3B Other Eukaryotes - 0 (source: /.../BLink).
AT3G10815	10	28	1.51379	0.00312797	0.0102659	Up		RING/U-box superfamily protein
AT2G01770	10	28	1.51379	0.00312797	0.0102659	Up	VIT1	Vacuolar iron transporter 1
AT1G20450	8910	24933	1.51292	0	0	Up	ERD10	Dehydrin ERD10
AT4G04223	29	81	1.51023	2.87745e-07	2.06676e-06	Up
AT2G41480	37	103	1.50541	8.1475e-09	7.03761e-08	Up	PER25	Peroxidase superfamily protein
AT3G21150	32	89	1.50409	8.32212e-08	6.38629e-07	Up	BBX32	B-box zinc finger protein 32
AT5G02090	18	50	1.50229	7.84314e-05	0.000382084	Up		unknown protein%3B Has 30 Blast hits to 30 proteins in 10 species: Archae - 0%3B Bacteria - 0%3B Metazoa - 0%3B Fungi - 0%3B Plants - 30%3B Viruses - 0%3B Other Eukaryotes - 0 (source: NCBI BLink).
AT3G49300	9	25	1.50229	0.00558476	0.016945	Up		proline-rich family protein
AT1G14870	123	341	1.49947	7.63702e-26	1.96863e-24	Up	PCR2	Protein PLANT CADMIUM RESISTANCE 2
AT1G52690	26	72	1.49784	2.18674e-06	1.40286e-05	Up		Late embryogenesis abundant protein (LEA) family protein
AT4G09466	25	69	1.49303	3.76665e-06	2.32881e-05	Up		Carbohydrate-binding X8 domain superfamily protein
AT3G61890	249	686	1.49042	6.95637e-50	3.52247e-48	Up	ATHB-12	Homeobox-leucine zipper protein ATHB-12
AT1G61340	168	462	1.48779	5.42142e-34	1.80584e-32	Up		F-box protein At1g61340
AT2G41380	56	154	1.48779	3.23947e-12	3.81752e-11	Up		S-adenosyl-L-methionine-dependent methyltransferases superfamily protein
AT2G27389	12	33	1.48779	0.00150851	0.00543491	Up		unknown protein%3B LOCATED IN: endomembrane system.
AT4G20800	12	33	1.48779	0.00150851	0.00543491	Up		FAD-binding Berberine family protein
AT3G55890	12	33	1.48779	0.00150851	0.00543491	Up		Protein yippee-like At3g55890
AT1G64820	8	22	1.48779	0.0100295	0.027936	Up		MATE efflux family protein
AT4G33600	8	22	1.48779	0.0100295	0.027936	Up		unknown protein%3B FUNCTIONS IN: molecular_function unknown%3B INVOLVED IN: biological_process unknown%3B LOCATED IN: endomembrane system%3B EXPRESSED IN: 6 plant structures%3B EXPRESSED DURING: 4 anthesis%2C C globular stage%2C petal differentiation and expansio /.../e%3B BEST Arabidopsis thaliana protein match is: unknown protein (TAIR:AT4G33590.1)%3B Has 131 Blast hits to 131 proteins in 40 sp…
AT1G32900	1594	4375	1.48499	9.57808e-307	4.00364e-304	Up	GBSS1	Granule-bound starch synthase 1%2C chloroplastic/amyloplastic
AT5G57560	501	1374	1.48386	1.84347e-97	1.86252e-95	Up	XTH22	Xyloglucan endotransglucosylase/hydrolase protein 22
AT4G39320	244	669	1.48348	2.15391e-48	1.07283e-46	Up		microtubule-associated protein-related
AT3G28340	101	276	1.47867	9.0231e-21	1.8181e-19	Up	GATL10	Probable galacturonosyltransferase-like 10
AT4G25750	71	194	1.47852	5.03521e-15	7.24785e-14	Up	ABCG4	ABC transporter G family member 4
AT1G63820	11	30	1.47582	0.00267074	0.00895344	Up		CCT motif family protein
AT1G27730	274	747	1.47529	2.06155e-53	1.11544e-51	Up	ZAT10	Zinc finger protein ZAT10
AT3G44260	266	723	1.47093	2.10955e-51	1.09955e-49	Up	CAF1-9	Probable CCR4-associated factor 1 homolog 9
AT2G46400	158	429	1.46941	3.48244e-31	1.06972e-29	Up	WRKY46	Probable WRKY transcription factor 46
AT5G43935	7	19	1.46893	0.0181421	0.0462264	Up	FLS6	Probable flavonol synthase 6
AT5G55507	7	19	1.46893	0.0181421	0.0462264	Up		hydroxyproline-rich glycoprotein family protein
AT4G11280	971	2630	1.46588	1.05305e-181	2.36303e-179	Up	ACS6	1-aminocyclopropane-1-carboxylate synthase 6
AT1G44970	70	189	1.46132	1.88104e-14	2.61238e-13	Up	PER9	Peroxidase 9
AT5G10280	10	27	1.46132	0.00474797	0.0147289	Up	MYB92	myb domain protein 92
AT5G39190	333	895	1.45472	2.21317e-62	1.48366e-60	Up	GLP5A	Germin-like protein subfamily 1 member 20
AT1G24735	16	43	1.45462	0.000357542	0.00150694	Up		S-adenosyl-L-methionine-dependent methyltransferases superfamily protein
AT4G25470	25	67	1.45059	8.32768e-06	4.83732e-05	Up	DREB1C	Dehydration-responsive element-binding protein 1C
AT5G63130	48	128	1.4434	5.07264e-10	4.98334e-09	Up		Octicosapeptide/Phox/Bem1p family protein
AT1G17380	995	2647	1.43995	3.63279e-178	7.82261e-176	Up	TIFY11A	Protein TIFY 11A
AT3G48340	77	204	1.434	4.60694e-15	6.65836e-14	Up	CEP2	KDEL-tailed cysteine endopeptidase CEP2
AT1G20510	1267	3350	1.4311	9.61923e-223	2.73417e-220	Up	4CLL5	4-coumarate--CoA ligase-like 5
AT3G50770	97	256	1.42845	1.68461e-18	2.98773e-17	Up	CML41	Probable calcium-binding protein CML41
AT4G24974	19	50	1.42429	0.000149901	0.00068678	Up		Plant self-incompatibility protein S1 family
AT5G13190	325	855	1.42384	9.74694e-58	5.88627e-56	Up		CONTAINS InterPro DOMAIN/s: LPS-induced tumor necrosis factor alpha factor (InterPro:IPR006629)%3B Has 30201 Blast hits to 17322 proteins in 780 species: Archae - 12%3B Bacteria - 1396%3B Metazoa - 17338%3B Fungi - 3422%3B Plants - 5037%3B Viruses - 0%3B Other Eu /.../es - 2996 (source: NCBI BLink).
AT3G25810	54	142	1.42322	9.66277e-11	1.00631e-09	Up	TPS24	Beta-myrcene/(E)-beta-ocimene synthase 2%2C chloroplastic
AT1G76240	67	176	1.4217	4.39511e-13	5.54736e-12	Up		Arabidopsis protein of unknown function (DUF241)
AT5G48657	16	42	1.42068	0.00053283	0.00216401	Up		defense protein-related
AT5G45095	8	21	1.42068	0.0152426	0.0398091	Up		unknown protein%3B FUNCTIONS IN: molecular_function unknown%3B INVOLVED IN: biological_process unknown%3B LOCATED IN: endomembrane system%3B BEST Arabidopsis thaliana protein match is: unknown protein (TAIR:AT4G08593.1)%3B Has 25 Blast hits to 25 proteins in /.../ies: Archae - 0%3B Bacteria - 0%3B Metazoa - 0%3B Fungi - 0%3B Plants - 25%3B Viruses - 0%3B Other Eukaryotes - 0 (source: NCBI BLink).
AT5G25756	8	21	1.42068	0.0152426	0.0398091	Up
AT3G27210	175	459	1.4195	1.40696e-31	4.39788e-30	Up	Y-2	Uncharacterized protein At3g27210
AT4G31870	37	97	1.41882	8.69538e-08	6.65356e-07	Up	GPX7	Putative glutathione peroxidase 7%2C chloroplastic
AT5G63770	763	1995	1.41499	2.67637e-131	3.93482e-129	Up	DGK2	Diacylglycerol kinase 2
AT2G41100	505	1315	1.40907	1.42295e-86	1.29634e-84	Up	CML12	Calmodulin-like protein 12
AT5G04340	128	333	1.40774	3.92057e-23	8.90082e-22	Up	ZAT6	Zinc finger protein ZAT6
AT1G61795	15	39	1.40687	0.000931374	0.00355697	Up	RIC9	CRIB domain-containing protein RIC9
AT3G25780	659	1710	1.404	1.93527e-111	2.3575e-109	Up	AOC3	Allene oxide cyclase 3%2C chloroplastic
AT3G52720	34	88	1.40033	4.41579e-07	3.10577e-06	Up	ACA1	Alpha carbonic anhydrase 1%2C chloroplastic
AT1G50325	17	44	1.40033	0.000453056	0.00186922	Up		Plant invertase/pectin methylesterase inhibitor superfamily protein
AT1G66500	186	481	1.39909	1.91078e-32	6.10704e-31	Up	PCFS1	Polyadenylation and cleavage factor homolog 1
AT5G22240	12	31	1.39759	0.00339823	0.0110449	Up	OFP10	Transcription repressor OFP10
AT3G19240	1333	3443	1.39735	6.72429e-221	1.8378e-218	Up		Vacuolar import/degradation%2C Vid27-related protein
AT3G06490	40	103	1.39293	5.4579e-08	4.28393e-07	Up	MYB108	Transcription factor MYB108
AT5G06720	465	1196	1.39127	1.73495e-77	1.41167e-75	Up	PER53	Peroxidase 53
AT1G70800	77	198	1.39093	4.51231e-14	6.1114e-13	Up		Calcium-dependent lipid-binding (CaLB domain) family protein
AT3G54700	21	54	1.39093	0.000108928	0.000512443	Up	PHT1-7	Probable inorganic phosphate transporter 1-7
AT1G16730	21	54	1.39093	0.000108928	0.000512443	Up	UP6	unknown protein 6
AT4G33420	14	36	1.39093	0.00163159	0.0058213	Up	PER47	Peroxidase 47
AT2G40435	79	203	1.38991	2.28466e-14	3.15648e-13	Up		BEST Arabidopsis thaliana protein match is: transcription regulators (TAIR:AT3G56220.1)%3B Has 289 Blast hits to 289 proteins in 30 species: Archae - 0%3B Bacteria - 0%3B Metazoa - 0%3B Fungi - 0%3B Plants - 289%3B Viruses - 0%3B Other Eukaryotes - 0 (source: NCB /.../k).
AT2G42350	9	23	1.382	0.0127679	0.0343258	Up	ATL40	RING-H2 finger protein ATL40
AT3G24068	9	23	1.382	0.0127679	0.0343258	Up		Plant self-incompatibility protein S1 family
AT2G38470	317	805	1.37286	1.08319e-51	5.67356e-50	Up	WRKY33	Probable WRKY transcription factor 33
AT2G05810	53	134	1.36653	1.08754e-09	1.02721e-08	Up		ARM repeat superfamily protein
AT4G14370	42	106	1.36396	5.81146e-08	4.54637e-07	Up		Disease resistance protein (TIR-NBS-LRR class) family
AT3G50260	25	63	1.36178	3.89379e-05	0.000201231	Up	ERF011	Ethylene-responsive transcription factor ERF011
AT4G05100	96	241	1.35629	2.62787e-16	4.1405e-15	Up	AtMYB74	myb domain protein 74
AT5G38610	38	95	1.35029	3.40388e-07	2.42162e-06	Up		Plant invertase/pectin methylesterase inhibitor superfamily protein
AT2G40470	38	95	1.35029	3.40388e-07	2.42162e-06	Up	LBD15	LOB domain-containing protein 15
AT2G21110	28	70	1.35029	1.64364e-05	9.12002e-05	Up	DIR4	Dirigent protein 4
AT3G55665	26	65	1.35029	3.30906e-05	0.000173174	Up		Plant self-incompatibility protein S1 family
AT5G50290	26	65	1.35029	3.30906e-05	0.000173174	Up		unknown protein%3B FUNCTIONS IN: molecular_function unknown%3B INVOLVED IN: biological_process unknown%3B LOCATED IN: endomembrane system%3B BEST Arabidopsis thaliana protein match is: unknown protein (TAIR:AT3G17350.1)%3B Has 300 Blast hits to 300 proteins i /.../pecies: Archae - 0%3B Bacteria - 0%3B Metazoa - 0%3B Fungi - 0%3B Plants - 300%3B Viruses - 0%3B Other Eukaryotes - 0 (source: NCBI BL…
AT1G56060	10	25	1.35029	0.0106735	0.0294986	Up		unknown protein%3B BEST Arabidopsis thaliana protein match is: unknown protein (TAIR:AT2G32210.1)%3B Has 180 Blast hits to 180 proteins in 22 species: Archae - 0%3B Bacteria - 0%3B Metazoa - 0%3B Fungi - 10%3B Plants - 170%3B Viruses - 0%3B Other Eukaryotes - 0 (so /.../NCBI BLink).
AT1G75920	10	25	1.35029	0.0106735	0.0294986	Up		GDSL-like Lipase/Acylhydrolase superfamily protein
AT5G66650	62	154	1.34095	1.27133e-10	1.315e-09	Up		Calcium uniporter protein 3%2C mitochondrial
AT3G09600	263	652	1.33817	1.31056e-40	5.32162e-39	Up	RVE8	Protein REVEILLE 8
AT4G29283	21	52	1.33648	0.000233527	0.00102625	Up	LCR21	Defensin-like protein 156
AT4G25390	145	359	1.33629	5.58343e-23	1.25689e-21	Up		Receptor-like serine/threonine-protein kinase At4g25390
AT4G03945	19	47	1.33502	0.000477174	0.00195773	Up		Plant invertase/pectin methylesterase inhibitor superfamily protein
AT4G30830	17	42	1.33321	0.000980451	0.00372505	Up		Protein of unknown function%2C DUF593
AT3G01940	15	37	1.33092	0.00202794	0.00705707	Up		Protein of unknown function (DUF 3339)
AT1G01470	927	2286	1.33054	8.14439e-137	1.24016e-134	Up	LEA14	Probable desiccation-related protein LEA14
AT5G13600	13	32	1.32792	0.00422888	0.0133153	Up		Putative BTB/POZ domain-containing protein At5g13600
AT3G62100	13	32	1.32792	0.00422888	0.0133153	Up	IAA30	Auxin-responsive protein IAA30
AT3G45730	13	32	1.32792	0.00422888	0.0133153	Up		unknown protein%3B Has 3 Blast hits to 3 proteins in 1 species: Archae - 0%3B Bacteria - 0%3B Metazoa - 0%3B Fungi - 0%3B Plants - 3%3B Viruses - 0%3B Other Eukaryotes - 0 (source: NCBI BLink).
AT3G02940	13	32	1.32792	0.00422888	0.0133153	Up	MYB107	myb domain protein 107
AT1G15580	37	91	1.3267	8.44334e-07	5.75064e-06	Up	IAA5	Auxin-responsive protein IAA5
AT4G36110	46	113	1.32498	4.42523e-08	3.5148e-07	Up		SAUR-like auxin-responsive protein family
AT3G03650	22	54	1.32381	0.000197383	0.000883065	Up	EDA5	Exostosin family protein
AT1G66190	11	27	1.32381	0.0089106	0.0252601	Up		unknown protein%3B BEST Arabidopsis thaliana protein match is: unknown protein (TAIR:AT5G37550.1)%3B Has 30 Blast hits to 30 proteins in 10 species: Archae - 0%3B Bacteria - 0%3B Metazoa - 0%3B Fungi - 7%3B Plants - 19%3B Viruses - 0%3B Other Eukaryotes - 4 (source /.../ BLink).
AT5G67080	11	27	1.32381	0.0089106	0.0252601	Up	MAPKKK19	mitogen-activated protein kinase kinase kinase 19
AT1G28660	11	27	1.32381	0.0089106	0.0252601	Up		GDSL esterase/lipase At1g28660
AT2G41010	462	1133	1.32254	4.52968e-68	3.27334e-66	Up	CAMBP25	Calmodulin-binding protein 25
AT2G32150	687	1682	1.32015	6.49153e-100	6.75056e-98	Up		Haloacid dehalogenase-like hydrolase (HAD) superfamily protein
AT1G70640	47	115	1.31926	3.76093e-08	3.00959e-07	Up		octicosapeptide/Phox/Bem1p (PB1) domain-containing protein
AT5G38240	56	137	1.31904	2.04141e-09	1.88474e-08	Up		Protein kinase family protein
AT4G18880	45	110	1.31787	7.51617e-08	5.79702e-07	Up	HSFA4A	Heat stress transcription factor A-4a
AT1G54010	9	22	1.31787	0.0190376	0.0481484	Up	GLL23	Inactive GDSL esterase/lipase-like protein 23
AT3G62260	233	568	1.31392	1.20391e-34	4.06735e-33	Up		Probable protein phosphatase 2C 49
AT5G54710	158	385	1.31329	5.11188e-24	1.20815e-22	Up		Ankyrin repeat family protein
AT4G33905	69	168	1.31215	2.83092e-11	3.08063e-10	Up		Peroxisomal membrane 22 kDa (Mpv17/PMP22) family protein
AT3G12580	113	275	1.31147	1.7642e-17	2.97541e-16	Up	MED37C	Probable mediator of RNA polymerase II transcription subunit 37c
AT2G25130	51	124	1.31013	1.36218e-08	1.14687e-07	Up		ARM repeat superfamily protein
AT5G62570	592	1432	1.30272	1.20239e-83	1.04198e-81	Up	CBP60A	Calmodulin-binding protein 60 A
AT3G56360	296	712	1.29464	4.31341e-42	1.82086e-40	Up		unknown protein%3B FUNCTIONS IN: molecular_function unknown%3B INVOLVED IN: biological_process unknown%3B LOCATED IN: chloroplast%3B EXPRESSED IN: 24 plant structures%3B EXPRESSED DURING: 15 growth stages%3B BEST Arabidopsis thaliana protein match is: unknown p /.../ (TAIR:AT5G05250.1)%3B Has 45 Blast hits to 45 proteins in 13 species: Archae - 0%3B Bacteria - 0%3B Metazoa - 0%3B Fungi - 0%3B Pla…
AT5G22860	119	286	1.29341	9.6606e-18	1.64888e-16	Up		Serine carboxypeptidase S28 family protein
AT1G01520	10	24	1.29139	0.0157924	0.040989	Up	RVE3	Protein REVEILLE 3
AT1G80240	10	24	1.29139	0.0157924	0.040989	Up		Protein of unknown function%2C DUF642
AT1G13635	18	43	1.2847	0.00119954	0.00443684	Up		DNA glycosylase superfamily protein
AT5G07100	18	43	1.2847	0.00119954	0.00443684	Up	WRKY26	Probable WRKY transcription factor 26
AT2G18420	13	31	1.28211	0.00619559	0.0185528	Up	GASA11	Gibberellin-regulated protein 11
AT1G76952	13	31	1.28211	0.00619559	0.0185528	Up	IDL5	Protein IDA-LIKE 5
AT5G40680	13	31	1.28211	0.00619559	0.0185528	Up		Galactose oxidase/kelch repeat superfamily protein
AT5G06570	60	143	1.28134	2.19067e-09	2.01644e-08	Up	CXE15	Probable carboxylesterase 15
AT4G30074	147	350	1.2799	4.26653e-21	8.72878e-20	Up	LCR19	Defensin-like protein 183
AT2G38240	379	901	1.27769	1.0661e-51	5.59783e-50	Up		2-oxoglutarate (2OG) and Fe(II)-dependent oxygenase superfamily protein
AT4G24570	579	1376	1.2772	3.83105e-78	3.1533e-76	Up	PUMP4	Mitochondrial uncoupling protein 4
AT4G18280	452	1072	1.27427	4.6359e-61	3.01305e-59	Up		glycine-rich cell wall protein-related
AT3G22910	196	464	1.27163	2.73149e-27	7.35226e-26	Up	ACA13	Putative calcium-transporting ATPase 13%2C plasma membrane-type
AT4G00970	30	71	1.27121	3.53594e-05	0.000184076	Up	CRK41	Cysteine-rich receptor-like protein kinase 41
AT5G37770	846	2000	1.26963	1.11114e-111	1.36134e-109	Up	CML24	Calcium-binding protein CML24
AT1G28480	25	59	1.26715	0.000170725	0.000772886	Up	GRXC9	Glutaredoxin-C9
AT2G22950	14	33	1.2654	0.0051629	0.0158478	Up	ACA7	Putative calcium-transporting ATPase 7%2C plasma membrane-type
AT2G30040	203	478	1.26389	8.65621e-28	2.4122e-26	Up	MAPKKK14	mitogen-activated protein kinase kinase kinase 14
AT4G25490	23	54	1.25968	0.000346584	0.00146481	Up	DREB1B	Dehydration-responsive element-binding protein 1B
AT4G01950	144	338	1.25931	5.70138e-20	1.09695e-18	Up	GPAT3	Probable glycerol-3-phosphate acyltransferase 3
AT3G51970	26	61	1.25866	0.000143648	0.000659974	Up	ASAT1	Acyl-CoA--sterol O-acyltransferase 1
AT5G24270	41	96	1.25577	1.28093e-06	8.50153e-06	Up	CBL4	Calcineurin B-like protein 4
AT5G45630	33	77	1.25075	1.48137e-05	8.28e-05	Up		Protein of unknown function%2C DUF584
AT4G09462	15	35	1.25075	0.00430155	0.0135132	Up		Carbohydrate-binding X8 domain superfamily protein
AT1G67270	12	28	1.25075	0.0108603	0.0299643	Up		Zinc-finger domain of monoamine-oxidase A repressor R1 protein
AT5G50750	12	28	1.25075	0.0108603	0.0299643	Up	RGP4	Probable UDP-arabinopyranose mutase 4
AT2G21500	283	660	1.25002	4.46422e-37	1.63801e-35	Up		RING/U-box superfamily protein
AT5G40540	64	149	1.24753	2.29132e-09	2.10454e-08	Up		Protein kinase superfamily protein
AT3G62150	77	179	1.24539	4.45787e-11	4.78996e-10	Up	ABCB21	ABC transporter B family member 21
AT3G08860	97	225	1.24223	2.01588e-13	2.62039e-12	Up	PYD4	Alanine--glyoxylate aminotransferase 2 homolog 3%2C mitochondrial
AT5G66080	211	489	1.24095	1.31389e-27	3.61879e-26	Up		Probable protein phosphatase 2C 79
AT3G48180	16	37	1.23781	0.00358366	0.011577	Up		unknown protein%3B BEST Arabidopsis thaliana protein match is: unknown protein (TAIR:AT1G19020.1)%3B Has 84 Blast hits to 84 proteins in 15 species: Archae - 0%3B Bacteria - 0%3B Metazoa - 0%3B Fungi - 0%3B Plants - 84%3B Viruses - 0%3B Other Eukaryotes - 0 (source /.../ BLink).
AT5G57420	16	37	1.23781	0.00358366	0.011577	Up	IAA33	Auxin-responsive protein IAA33
AT5G28630	16	37	1.23781	0.00358366	0.011577	Up		glycine-rich protein
AT1G17020	45	104	1.23695	6.46601e-07	4.4754e-06	Up	SRG1	Protein SRG1
AT1G20823	276	637	1.23498	3.09173e-35	1.06996e-33	Up	ATL80	RING-H2 finger protein ATL80
AT1G06920	13	30	1.23481	0.00900685	0.0255092	Up	OFP4	Transcription repressor OFP4
AT2G30020	556	1283	1.23472	2.60006e-69	1.92459e-67	Up		Probable protein phosphatase 2C 25
AT1G04570	186	429	1.23403	3.56411e-24	8.47988e-23	Up		Probable folate-biopterin transporter 8%2C chloroplastic
AT4G27652	58	133	1.22566	2.50032e-08	2.04457e-07	Up		unknown protein%3B BEST Arabidopsis thaliana protein match is: unknown protein (TAIR:AT4G27657.1)%3B Has 30201 Blast hits to 17322 proteins in 780 species: Archae - 12%3B Bacteria - 1396%3B Metazoa - 17338%3B Fungi - 3422%3B Plants - 5037%3B Viruses - 0%3B Other Eu /.../es - 2996 (source: NCBI BLink).
AT4G27410	216	495	1.22476	2.26191e-27	6.14261e-26	Up	NAC072	NAC domain-containing protein 72
AT5G51210	24	55	1.22476	0.000415667	0.00172867	Up	OL3	Oleosin 14.9 kDa
AT1G23090	199	456	1.22462	2.11366e-25	5.33243e-24	Up	SULTR3%3B3	Probable sulfate transporter 3.3
AT4G23560	59	135	1.22253	2.11196e-08	1.73833e-07	Up	AtGH9B15	Endoglucanase 20
AT3G16150	1673	3827	1.22213	9.08245e-200	2.27788e-197	Up		Probable isoaspartyl peptidase/L-asparaginase 2
AT1G02660	881	2015	1.22192	5.86441e-106	6.61469e-104	Up		alpha/beta-Hydrolases superfamily protein
AT5G42650	883	2019	1.22151	4.23411e-106	4.82689e-104	Up	CYP74A	Allene oxide synthase%2C chloroplastic
AT2G28400	103	235	1.21837	1.03213e-13	1.36664e-12	Up		Protein of unknown function%2C DUF584
AT5G60470	18	41	1.21599	0.00248763	0.00842436	Up	IDD13	Protein indeterminate-domain 13
AT4G19520	58	132	1.21477	3.5273e-08	2.83327e-07	Up		disease resistance protein (TIR-NBS-LRR class) family
AT1G19630	29	66	1.21477	0.000121352	0.000566202	Up	CYP722A1	cytochrome P450%2C family 722%2C subfamily A%2C polypeptide 1
AT5G35735	571	1298	1.21309	3.49028e-68	2.53081e-66	Up		Cytochrome b561 and DOMON domain-containing protein At5g35735
AT1G61480	11	25	1.21278	0.0190762	0.0482145	Up		G-type lectin S-receptor-like serine/threonine-protein kinase At1g61480
AT3G13170	11	25	1.21278	0.0190762	0.0482145	Up	SPO11-1	Meiotic recombination protein SPO11-1
AT2G33580	481	1091	1.2099	2.54478e-57	1.50276e-55	Up	LYK5	Protein LYK5
AT5G67340	120	272	1.20893	2.11718e-15	3.13213e-14	Up	PUB2	U-box domain-containing protein 2
AT3G05260	15	34	1.20893	0.00619946	0.0185527	Up		Glucose and ribitol dehydrogenase homolog 2
AT1G54530	15	34	1.20893	0.00619946	0.0185527	Up		Calcium-binding EF hand family protein
AT3G59880	15	34	1.20893	0.00619946	0.0185527	Up		unknown protein%3B FUNCTIONS IN: molecular_function unknown%3B INVOLVED IN: biological_process unknown%3B LOCATED IN: plasma membrane%3B BEST Arabidopsis thaliana protein match is: unknown protein (TAIR:AT2G44010.1)%3B Has 20 Blast hits to 20 proteins in 7 sp /.../ Archae - 0%3B Bacteria - 0%3B Metazoa - 0%3B Fungi - 0%3B Plants - 20%3B Viruses - 0%3B Other Eukaryotes - 0 (source: NCBI BLink).
AT3G59200	15	34	1.20893	0.00619946	0.0185527	Up		F-box/LRR-repeat protein At3g59200
AT1G61890	2790	6319	1.20779	2.07507571253324e-322	9.41195055327575e-320	Up		MATE efflux family protein
AT5G52640	118	267	1.20641	4.15403e-15	6.01192e-14	Up	HSP81-1	heat shock protein 90.1
AT4G35190	206	466	1.20604	2.53164e-25	6.33446e-24	Up	LOG5	Cytokinin riboside 5'-monophosphate phosphoribohydrolase LOG5
AT2G46370	2122	4782	1.20055	3.1869e-242	1.02937e-239	Up	JAR1	Jasmonic acid-amido synthetase JAR1
AT5G62210	948	2136	1.20031	3.56916e-109	4.27457e-107	Up		Embryo-specific protein 3%2C (ATS3)
AT4G39890	40	90	1.19828	6.19099e-06	3.68761e-05	Up	RABH1C	Ras-related protein RABH1c
AT1G23130	16	36	1.19828	0.0051458	0.0158089	Up		Polyketide cyclase/dehydrase and lipid transport superfamily protein
AT2G45830	12	27	1.19828	0.0157344	0.0408906	Up	DTA2	downstream target of AGL15 2
AT4G29740	12	27	1.19828	0.0157344	0.0408906	Up	CKX4	Cytokinin dehydrogenase 4
AT2G22805	12	27	1.19828	0.0157344	0.0408906	Up		Putative defensin-like protein 189
AT3G14440	182	409	1.19652	4.03922e-22	8.68025e-21	Up	NCED3	9-cis-epoxycarotenoid dioxygenase NCED3%2C chloroplastic
AT2G41370	41	92	1.19437	5.19435e-06	3.13869e-05	Up	NPR5	Regulatory protein NPR5
AT4G35900	26	58	1.1859	0.000412966	0.00171878	Up	FD	Protein FD
AT5G05280	13	29	1.1859	0.0129878	0.0347963	Up	ATL73	RING-H2 finger protein ATL73
AT1G23710	226	504	1.18546	1.72927e-26	4.52882e-25	Up		Protein of unknown function (DUF1645)
AT5G11650	364	811	1.18412	1.36776e-41	5.70606e-40	Up		alpha/beta-Hydrolases superfamily protein
AT1G77760	329	733	1.18408	9.53179e-38	3.55243e-36	Up	NIA1	Nitrate reductase
AT1G28360	75	167	1.18324	9.72666e-10	9.27338e-09	Up	ERF12	Ethylene-responsive transcription factor 12
AT1G05835	111	247	1.18231	1.02284e-13	1.35519e-12	Up		Uncharacterized protein At1g05835
AT4G34800	18	40	1.18036	0.00354922	0.0114814	Up		SAUR-like auxin-responsive protein family
AT2G18500	18	40	1.18036	0.00354922	0.0114814	Up	OFP7	Transcription repressor OFP7
AT5G06730	18	40	1.18036	0.00354922	0.0114814	Up	PER54	Peroxidase 54
AT2G26150	14	31	1.1752	0.0107287	0.0296205	Up	HSFA2	Heat stress transcription factor A-2
AT2G41070	14	31	1.1752	0.0107287	0.0296205	Up	DPBF4	ABSCISIC ACID-INSENSITIVE 5-like protein 3
AT5G40460	89	197	1.17468	4.50916e-11	4.84019e-10	Up		unknown protein%3B BEST Arabidopsis thaliana protein match is: unknown protein (TAIR:AT3G27630.1)%3B Has 87 Blast hits to 87 proteins in 12 species: Archae - 0%3B Bacteria - 0%3B Metazoa - 0%3B Fungi - 0%3B Plants - 87%3B Viruses - 0%3B Other Eukaryotes - 0 (source /.../ BLink).
AT4G19460	61	135	1.17444	5.83649e-08	4.56261e-07	Up		UDP-Glycosyltransferase superfamily protein
AT3G10720	798	1765	1.17357	2.29122e-87	2.10536e-85	Up	PME25	Probable pectinesterase/pectinesterase inhibitor 25
AT1G20440	5053	11176	1.17355	0	0	Up	COR47	Dehydrin COR47
AT3G57270	38	84	1.17275	1.75103e-05	9.65557e-05	Up	BG1	beta-1%2C3-glucanase 1
AT3G19390	19	42	1.17275	0.00294935	0.00977978	Up	AT3G19400	Granulin repeat cysteine protease family protein
AT1G63860	99	218	1.16719	5.9138e-12	6.81461e-11	Up		Disease resistance protein (TIR-NBS-LRR class) family
AT3G50800	20	44	1.16586	0.00245183	0.008315	Up		unknown protein%3B FUNCTIONS IN: molecular_function unknown%3B INVOLVED IN: N-terminal protein myristoylation%3B LOCATED IN: cellular_component unknown%3B BEST Arabidopsis thaliana protein match is: unknown protein (TAIR:AT5G66580.1)%3B Has 249 Blast hits to /.../oteins in 14 species: Archae - 0%3B Bacteria - 0%3B Metazoa - 0%3B Fungi - 0%3B Plants - 249%3B Viruses - 0%3B Other Eukaryotes - 0 (so…
AT2G07560	15	33	1.16586	0.00886901	0.0251556	Up	AHA6	ATPase 6%2C plasma membrane-type
AT2G32510	354	776	1.16067	1.00279e-38	3.89388e-37	Up	MAPKKK17	mitogen-activated protein kinase kinase kinase 17
AT2G14210	21	46	1.1596	0.00203904	0.0070905	Up	ANR1	MADS-box transcription factor ANR1
AT5G47960	21	46	1.1596	0.00203904	0.0070905	Up	RABA4C	Ras-related protein RABA4c
AT5G45340	272	595	1.15764	5.28832e-30	1.57014e-28	Up	CYP707A3	Abscisic acid 8'-hydroxylase 3
AT5G04980	80	175	1.15764	7.98604e-10	7.66185e-09	Up		DNAse I-like superfamily protein
AT5G02200	81	177	1.15611	6.71639e-10	6.49637e-09	Up	FHL	far-red-elongated hypocotyl1-like
AT2G44840	66	144	1.15389	3.44144e-08	2.77057e-07	Up	ERF13	Ethylene-responsive transcription factor 13
AT5G50360	50	109	1.15269	1.49863e-06	9.84829e-06	Up		unknown protein%3B BEST Arabidopsis thaliana protein match is: unknown protein (TAIR:AT3G48510.1)%3B Has 1807 Blast hits to 1807 proteins in 277 species: Archae - 0%3B Bacteria - 0%3B Metazoa - 736%3B Fungi - 347%3B Plants - 385%3B Viruses - 0%3B Other Eukaryotes - /.../source: NCBI BLink).
AT1G32920	167	364	1.15245	1.0314e-18	1.85861e-17	Up		unknown protein%3B FUNCTIONS IN: molecular_function unknown%3B INVOLVED IN: response to wounding%3B LOCATED IN: endomembrane system%3B EXPRESSED IN: 23 plant structures%3B EXPRESSED DURING: 13 growth stages%3B BEST Arabidopsis thaliana protein match is: unknown /.../in (TAIR:AT1G32928.1)%3B Has 42 Blast hits to 42 proteins in 8 species: Archae - 0%3B Bacteria - 0%3B Metazoa - 0%3B Fungi - 0%3B Pl…
AT4G27940	284	619	1.15241	6.82924e-31	2.08277e-29	Up	MTM1	Mitochondrial carrier protein MTM1
AT5G48540	123	268	1.15193	3.5482e-14	4.84875e-13	Up	CRRSP55	Cysteine-rich repeat secretory protein 55
AT4G17090	4195	9125	1.14951	0	0	Up	BAM3	Beta-amylase 3%2C chloroplastic
AT5G39160	161	350	1.14865	5.4505e-18	9.41603e-17	Up	GLP2A	Germin-like protein subfamily 1 member 18
AT5G28237	488	1059	1.14611	3.00799e-51	1.55265e-49	Up		Pyridoxal-5'-phosphate-dependent enzyme family protein
AT3G12500	53	115	1.14593	8.85111e-07	6.01876e-06	Up	CHI-B	Basic endochitinase B
AT5G16200	59	128	1.14572	2.23146e-07	1.628e-06	Up		50S ribosomal protein-related
AT2G44810	123	266	1.14113	6.80432e-14	9.11718e-13	Up	DAD1	alpha/beta-Hydrolases superfamily protein
AT1G27770	1704	3685	1.1411	1.11392e-172	2.28332e-170	Up	ACA1	Calcium-transporting ATPase 1%2C chloroplastic
AT4G10310	65	140	1.13527	7.87131e-08	6.06216e-07	Up	HKT1	Sodium transporter HKT1
AT5G60610	26	56	1.13527	0.000815835	0.00316333	Up		FBD-associated F-box protein At5g60610
AT4G33560	46	99	1.13415	5.89975e-06	3.52596e-05	Up		Wound-responsive family protein
AT4G24413	33	71	1.13371	0.000165319	0.000750804	Up
AT5G53870	473	1017	1.13277	2.53125e-48	1.2491e-46	Up	ENODL1	early nodulin-like protein 1
AT1G76600	74	159	1.13179	8.46428e-09	7.2891e-08	Up		unknown protein%3B FUNCTIONS IN: molecular_function unknown%3B INVOLVED IN: N-terminal protein myristoylation%3B LOCATED IN: nucleolus%2C nucleus%3B EXPRESSED IN: 24 plant structures%3B EXPRESSED DURING: 15 growth stages%3B BEST Arabidopsis thaliana protein match /.../nknown protein (TAIR:AT1G21010.1)%3B Has 220 Blast hits to 220 proteins in 14 species: Archae - 0%3B Bacteria - 0%3B Metazoa - 0%3…
AT3G50870	74	159	1.13179	8.46428e-09	7.2891e-08	Up	GATA18	GATA transcription factor 18
AT5G05600	2039	4381	1.13176	2.69789e-202	6.84687e-200	Up		2-oxoglutarate (2OG) and Fe(II)-dependent oxygenase superfamily protein
AT4G24960	3298	7086	1.13174	0	0	Up	HVA22D	HVA22-like protein d
AT3G19580	289	620	1.12956	5.30454e-30	1.57277e-28	Up	AZF2	Zinc finger protein AZF2
AT3G06890	84	180	1.12789	1.06434e-09	1.00753e-08	Up		unknown protein%3B Has 91 Blast hits to 91 proteins in 12 species: Archae - 0%3B Bacteria - 0%3B Metazoa - 0%3B Fungi - 0%3B Plants - 91%3B Viruses - 0%3B Other Eukaryotes - 0 (source: NCBI BLink).
AT1G48745	21	45	1.12789	0.00287005	0.00954504	Up		unknown protein%3B Has 7 Blast hits to 7 proteins in 3 species: Archae - 0%3B Bacteria - 0%3B Metazoa - 0%3B Fungi - 0%3B Plants - 7%3B Viruses - 0%3B Other Eukaryotes - 0 (source: NCBI BLink).
AT4G37483	14	30	1.12789	0.015282	0.0398828	Up		unknown protein%3B Has 30201 Blast hits to 17322 proteins in 780 species: Archae - 12%3B Bacteria - 1396%3B Metazoa - 17338%3B Fungi - 3422%3B Plants - 5037%3B Viruses - 0%3B Other Eukaryotes - 2996 (source: NCBI BLink).
AT3G29680	14	30	1.12789	0.015282	0.0398828	Up		BAHD acyltransferase At3g29680
AT2G25625	50	107	1.12597	2.90091e-06	1.83018e-05	Up		unknown protein%3B FUNCTIONS IN: molecular_function unknown%3B INVOLVED IN: biological_process unknown%3B LOCATED IN: chloroplast%3B EXPRESSED IN: 10 plant structures%3B EXPRESSED DURING: LP.06 six leaves visible%2C LP.04 four leaves visible%2C 4 anthesis%2C petal /.../entiation and expansion stage%3B Has 24 Blast hits to 24 proteins in 9 species: Archae - 0%3B Bacteria - 0%3B Metazoa - 0%3B Fung…
AT3G11480	390	834	1.12493	1.46507e-39	5.87073e-38	Up	BSMT1	Salicylate/benzoate carboxyl methyltransferase
AT5G66210	1078	2305	1.12477	3.0881e-106	3.55849e-104	Up	CPK28	Calcium-dependent protein kinase 28
AT2G28815	22	47	1.12352	0.00238301	0.00809965	Up
AT5G39290	45	96	1.12147	9.80131e-06	5.63041e-05	Up	ATEXP26	expansin A26
AT1G44830	15	32	1.12147	0.0125907	0.0339243	Up	ERF014	Ethylene-responsive transcription factor ERF014
AT4G26170	15	32	1.12147	0.0125907	0.0339243	Up		FUNCTIONS IN: molecular_function unknown%3B INVOLVED IN: biological_process unknown%3B LOCATED IN: chloroplast%3B EXPRESSED IN: 7 plant structures%3B EXPRESSED DURING: F mature embryo stage%2C petal differentiation and expansion stage%2C E expanded cotyledon st /.../ bilateral stage%3B BEST Arabidopsis thaliana protein match is: effector of transcription2 (TAIR:AT5G56780.1)%3B Has 75 Blast hits t…
AT3G04735	15	32	1.12147	0.0125907	0.0339243	Up	RALFL21	Protein RALF-like 21
AT1G78280	1108	2358	1.11796	1.25887e-107	1.47454e-105	Up		F-box protein At1g78280
AT1G51340	190	404	1.11671	9.85713e-20	1.87788e-18	Up	MATE	MATE efflux family protein 1
AT3G48205	16	34	1.11582	0.0103842	0.0288338	Up		Encodes a Plant thionin family protein
AT3G25880	16	34	1.11582	0.0103842	0.0288338	Up		NAD(P)-binding Rossmann-fold superfamily protein
AT5G44840	89	189	1.11487	6.15523e-10	5.96441e-09	Up		Pectin lyase-like superfamily protein
AT4G24370	90	191	1.11393	5.17327e-10	5.07285e-09	Up		unknown protein%3B Has 30201 Blast hits to 17322 proteins in 780 species: Archae - 12%3B Bacteria - 1396%3B Metazoa - 17338%3B Fungi - 3422%3B Plants - 5037%3B Viruses - 0%3B Other Eukaryotes - 2996 (source: NCBI BLink).
AT4G21570	1785	3787	1.11349	1.22536e-170	2.41873e-168	Up		Protein of unknown function (DUF300)
AT1G03120	25	53	1.11242	0.00136827	0.00498271	Up	ATRAB28	responsive to abscisic acid 28
AT2G45820	2797	5925	1.11129	6.26249e-265	2.18859e-262	Up	DBP	Remorin
AT4G20390	17	36	1.11082	0.00857272	0.0244535	Up		CASP-like protein 1B2
AT2G35000	17	36	1.11082	0.00857272	0.0244535	Up	ATL9	E3 ubiquitin-protein ligase ATL9
AT1G18210	1766	3739	1.11053	9.80818e-168	1.8837e-165	Up	CML27	Probable calcium-binding protein CML27
AT3G55880	94	199	1.11039	2.58445e-10	2.60498e-09	Up	SUE4	Alpha/beta hydrolase related protein
AT1G18710	86	182	1.10989	1.42985e-09	1.33867e-08	Up	AtMYB47	myb domain protein 47
AT5G41550	126	266	1.10636	2.78076e-13	3.56466e-12	Up		Disease resistance protein (TIR-NBS-LRR class) family
AT1G69500	18	38	1.10636	0.00708359	0.0207843	Up	CYP704B1	Cytochrome P450 704B1
AT1G05240	18	38	1.10636	0.00708359	0.0207843	Up	PER1	Peroxidase 1
AT1G23205	317	669	1.10588	2.97564e-31	9.16687e-30	Up		Plant invertase/pectin methylesterase inhibitor superfamily protein
AT4G25810	55	116	1.10498	1.65582e-06	1.0808e-05	Up	XTH23	Probable xyloglucan endotransglucosylase/hydrolase protein 23
AT4G04490	28	59	1.10365	0.000788937	0.00307413	Up	CRK36	Cysteine-rich receptor-like protein kinase 36
AT4G29037	19	40	1.10236	0.00585804	0.0176636	Up
AT1G57560	88	185	1.10031	1.38697e-09	1.30081e-08	Up	AtMYB50	myb domain protein 50
AT5G63790	492	1034	1.09986	5.45427e-47	2.57814e-45	Up	NAC102	NAC domain-containing protein 102
AT2G18690	20	42	1.09875	0.00484833	0.0149966	Up		unknown protein%3B FUNCTIONS IN: molecular_function unknown%3B INVOLVED IN: biological_process unknown%3B LOCATED IN: membrane%3B EXPRESSED IN: 17 plant structures%3B EXPRESSED DURING: 9 growth stages%3B CONTAINS InterPro DOMAIN/s: Protein of unknown function D /.../(InterPro:IPR010380)%3B BEST Arabidopsis thaliana protein match is: unknown protein (TAIR:AT2G18680.1)%3B Has 213 Blast hits to 211 …
AT2G42410	62	130	1.09653	4.81798e-07	3.37639e-06	Up	ZFP11	zinc finger protein 11
AT4G17230	1259	2639	1.09607	1.73004e-116	2.20844e-114	Up	SCL13	SCARECROW-like 13
AT3G54510	21	44	1.09547	0.00401562	0.0127635	Up		CSC1-like protein At3g54510
AT2G34960	43	90	1.09395	2.69383e-05	0.000143676	Up	CAT5	Cationic amino acid transporter 5
AT4G12720	772	1615	1.09322	1.02934e-71	7.86503e-70	Up	NUDT7	Nudix hydrolase 7
AT5G58120	109	228	1.09306	1.90055e-11	2.10036e-10	Up		Disease resistance protein (TIR-NBS-LRR class) family
AT3G54420	46	96	1.08976	1.56886e-05	8.73463e-05	Up	ATEP3	homolog of carrot EP3-3 chitinase
AT1G68320	168	350	1.08725	1.41473e-16	2.26081e-15	Up	MYB62	myb domain protein 62
AT1G08500	24	50	1.08725	0.00229071	0.00783967	Up	ENODL18	early nodulin-like protein 18
AT4G31020	97	202	1.08666	3.96417e-10	3.93061e-09	Up		alpha/beta-Hydrolases superfamily protein
AT1G70270	25	52	1.08494	0.00190211	0.00667257	Up		unknown protein%3B BEST Arabidopsis thaliana protein match is: unknown protein (TAIR:AT1G23965.1)%3B Has 20 Blast hits to 20 proteins in 7 species: Archae - 0%3B Bacteria - 0%3B Metazoa - 0%3B Fungi - 0%3B Plants - 20%3B Viruses - 0%3B Other Eukaryotes - 0 (source: /.../BLink).
AT1G17030	205	426	1.08359	9.27858e-20	1.77082e-18	Up		unknown protein%3B FUNCTIONS IN: molecular_function unknown%3B INVOLVED IN: biological_process unknown%3B LOCATED IN: endomembrane system%3B BEST Arabidopsis thaliana protein match is: unknown protein (TAIR:AT2G47010.2)%3B Has 70 Blast hits to 70 proteins in /.../cies: Archae - 0%3B Bacteria - 0%3B Metazoa - 0%3B Fungi - 0%3B Plants - 69%3B Viruses - 0%3B Other Eukaryotes - 1 (source: NCBI BLink).
AT1G06180	77	160	1.0835	2.48256e-08	2.03239e-07	Up	ATMYB13	myb domain protein 13
AT1G01140	1154	2397	1.08295	5.48597e-104	6.02835e-102	Up	CIPK9	CBL-interacting serine/threonine-protein kinase 9
AT5G53486	39	81	1.08281	7.6881e-05	0.000375217	Up		unknown protein%3B LOCATED IN: endomembrane system%3B Has 16 Blast hits to 16 proteins in 6 species: Archae - 0%3B Bacteria - 0%3B Metazoa - 0%3B Fungi - 0%3B Plants - 16%3B Viruses - 0%3B Other Eukaryotes - 0 (source: NCBI BLink).
AT5G24860	26	54	1.08281	0.00158032	0.0056611	Up	FPF1	Flowering-promoting factor 1
AT3G63470	108	224	1.08083	4.25059e-11	4.57878e-10	Up	SCPL40	Serine carboxypeptidase-like 40
AT5G67210	412	854	1.07995	6.30786e-38	2.37581e-36	Up	IRX15-L	Protein IRX15-LIKE
AT4G35380	28	58	1.07898	0.00109255	0.00408756	Up	BIG4	Brefeldin A-inhibited guanine nucleotide-exchange protein 4
AT5G60890	87	180	1.07727	4.25528e-09	3.78606e-08	Up	MYB34	Transcription factor MYB34
AT3G05660	136	281	1.07532	2.36771e-13	3.05169e-12	Up	AtRLP33	receptor like protein 33
AT1G32300	62	128	1.07416	9.06433e-07	6.15785e-06	Up	GULLO1	Probable L-gulonolactone oxidase 1
AT1G63520	31	64	1.07416	0.00063028	0.00251569	Up		Protein of unknown function (DUF3527)
AT1G33790	16	33	1.07275	0.0145853	0.0383627	Up	JAL4	Jacalin-related lectin 4
AT3G05320	49	101	1.07186	1.25866e-05	7.12296e-05	Up		O-fucosyltransferase family protein
AT2G40970	54	111	1.06789	5.13851e-06	3.10936e-05	Up	MYBC1	Homeodomain-like superfamily protein
AT3G44190	435	893	1.066	7.5301e-39	2.94005e-37	Up		FAD/NAD(P)-binding oxidoreductase family protein
AT5G48905	38	78	1.06583	0.000127274	0.0005906	Up	LCR12	Putative defensin-like protein 165
AT4G39795	19	39	1.06583	0.00817434	0.0234663	Up		Protein of unknown function (DUF581)
AT3G54500	2185	4480	1.06422	2.6745e-187	6.19728e-185	Up		BEST Arabidopsis thaliana protein match is: dentin sialophosphoprotein-related (TAIR:AT5G64170.1)%3B Has 183 Blast hits to 175 proteins in 44 species: Archae - 0%3B Bacteria - 4%3B Metazoa - 38%3B Fungi - 11%3B Plants - 120%3B Viruses - 0%3B Other Eukaryotes - 10 /.../ce: NCBI BLink).
AT1G24140	20	41	1.06398	0.00675306	0.0199725	Up		Matrixin family protein
AT2G23120	4163	8525	1.06243	0	0	Up		Late embryogenesis abundant protein%2C group 6
AT4G18070	887	1814	1.06053	1.53022e-76	1.22636e-74	Up		unknown protein%3B BEST Arabidopsis thaliana protein match is: unknown protein (TAIR:AT1G29530.1)%3B Has 30201 Blast hits to 17322 proteins in 780 species: Archae - 12%3B Bacteria - 1396%3B Metazoa - 17338%3B Fungi - 3422%3B Plants - 5037%3B Viruses - 0%3B Other Eu /.../es - 2996 (source: NCBI BLink).
AT5G65870	156	319	1.06037	9.79854e-15	1.38335e-13	Up	PSK5	Phytosulfokines 5
AT2G39110	47	96	1.05873	2.47522e-05	0.000132713	Up		Protein kinase superfamily protein
AT2G27310	95	194	1.05842	1.94642e-09	1.80017e-08	Up		F-box protein At2g27310
AT2G35980	24	49	1.05811	0.00317143	0.0103861	Up	YLS9	Protein YLS9
AT1G60460	24	49	1.05811	0.00317143	0.0103861	Up		unknown protein%3B FUNCTIONS IN: molecular_function unknown%3B INVOLVED IN: biological_process unknown%3B LOCATED IN: endomembrane system%3B EXPRESSED IN: 6 plant structures%3B EXPRESSED DURING: petal differentiation and expansion stage%2C E expanded cotyledon /.../ D bilateral stage%3B Has 23 Blast hits to 23 proteins in 8 species: Archae - 0%3B Bacteria - 0%3B Metazoa - 0%3B Fungi - 0%3B Plants…
AT1G19180	3171	6469	1.05696	1.32156e-266	4.69549e-264	Up	TIFY10A	Protein TIFY 10A
AT1G69600	254	518	1.05648	6.56525e-23	1.47015e-21	Up	ZHD11	Zinc-finger homeodomain protein 11
AT5G64910	56	114	1.05389	4.91484e-06	2.98248e-05	Up		unknown protein%3B BEST Arabidopsis thaliana protein match is: unknown protein (TAIR:AT5G10010.1)%3B Has 1807 Blast hits to 1807 proteins in 277 species: Archae - 0%3B Bacteria - 0%3B Metazoa - 736%3B Fungi - 347%3B Plants - 385%3B Viruses - 0%3B Other Eukaryotes - /.../source: NCBI BLink).
AT3G12410	30	61	1.05221	0.00104092	0.00392332	Up		Polynucleotidyl transferase%2C ribonuclease H-like superfamily protein
AT1G18300	281	571	1.05128	6.22617e-25	1.52738e-23	Up	NUDT4	Nudix hydrolase 4
AT5G17650	63	128	1.05108	1.41497e-06	9.33014e-06	Up		glycine/proline-rich protein
AT2G20560	34	69	1.04942	0.000500373	0.00204269	Up		DNAJ heat shock family protein
AT1G18400	35	71	1.04882	0.000304132	0.001304	Up	BEE1	Transcription factor BEE 1
AT4G05010	143	290	1.0484	2.38649e-13	3.07217e-12	Up		F-box protein At4g05010
AT2G32190	38	77	1.04722	0.000174909	0.000790652	Up		unknown protein%3B BEST Arabidopsis thaliana protein match is: unknown protein (TAIR:AT2G32210.1)%3B Has 218 Blast hits to 218 proteins in 24 species: Archae - 0%3B Bacteria - 0%3B Metazoa - 0%3B Fungi - 16%3B Plants - 202%3B Viruses - 0%3B Other Eukaryotes - 0 (so /.../NCBI BLink).
AT4G23180	549	1110	1.04404	2.53139e-46	1.16806e-44	Up	CRK10	Cysteine-rich receptor-like protein kinase 10
AT2G47550	94	190	1.04363	4.27909e-09	3.80566e-08	Up	PME20	Probable pectinesterase/pectinesterase inhibitor 20
AT1G07000	100	202	1.04271	1.49647e-09	1.3992e-08	Up	ATEXO70B2	exocyst subunit exo70 family protein B2
AT1G28600	57	115	1.04096	5.60192e-06	3.36779e-05	Up		GDSL esterase/lipase At1g28600
AT5G01100	318	641	1.03966	2.56036e-27	6.90909e-26	Up		O-fucosyltransferase family protein
AT2G46640	70	141	1.03863	5.58186e-07	3.89379e-06	Up		unknown protein%3B Has 19 Blast hits to 19 proteins in 7 species: Archae - 0%3B Bacteria - 0%3B Metazoa - 0%3B Fungi - 0%3B Plants - 17%3B Viruses - 0%3B Other Eukaryotes - 2 (source: NCBI BLink).
AT3G63060	71	143	1.03848	3.43783e-07	2.44455e-06	Up	EDL3	EID1-like F-box protein 3
AT2G37970	73	147	1.03821	2.40234e-07	1.74729e-06	Up	SOUL-1	SOUL heme-binding family protein
AT1G26730	371	747	1.03805	1.97302e-31	6.10462e-30	Up	PHO1-H7	Phosphate transporter PHO1 homolog 7
AT2G35710	129	259	1.03394	9.16887e-12	1.03748e-10	Up	PGSIP8	Putative glucuronosyltransferase PGSIP8
AT4G19960	361	722	1.02836	4.95642e-30	1.47571e-28	Up	POT9	Potassium transporter 9
AT2G25460	166	332	1.02836	1.431e-14	1.99908e-13	Up		CONTAINS InterPro DOMAIN/s: C2 calcium-dependent membrane targeting (InterPro:IPR000008)%3B BEST Arabidopsis thaliana protein match is: unknown protein (TAIR:AT5G04860.1)%3B Has 108 Blast hits to 69 proteins in 11 species: Archae - 0%3B Bacteria - 0%3B Meta /.../0%3B Fungi - 0%3B Plants - 108%3B Viruses - 0%3B Other Eukaryotes - 0 (source: NCBI BLink).
AT2G34655	159	318	1.02836	4.83951e-14	6.53793e-13	Up		unknown protein%3B FUNCTIONS IN: molecular_function unknown%3B INVOLVED IN: biological_process unknown%3B LOCATED IN: endomembrane system%3B EXPRESSED IN: stem%2C root%2C inflorescence%2C cultured cell%2C leaf%3B Has 35333 Blast hits to 34131 proteins in 2444 species /.../ae - 798%3B Bacteria - 22429%3B Metazoa - 974%3B Fungi - 991%3B Plants - 531%3B Viruses - 0%3B Other Eukaryotes - 9610 (source…
AT3G44320	92	184	1.02836	1.11555e-08	9.49356e-08	Up	NIT3	Nitrilase 3
AT5G01730	58	116	1.02836	6.36557e-06	3.77998e-05	Up	SCAR4	Protein SCAR4
AT1G66230	47	94	1.02836	4.61675e-05	0.000236189	Up	MYB20	myb domain protein 20
AT5G47160	44	88	1.02836	7.96931e-05	0.000387434	Up		YDG domain-containing protein At5g47160
AT5G10625	43	86	1.02836	9.56547e-05	0.000456905	Up	FLP2	Flowering-promoting factor 1-like protein 2
AT2G42835	38	76	1.02836	0.000239462	0.0010493	Up
AT4G00700	35	70	1.02836	0.000417068	0.00173366	Up		C2 calcium/lipid-binding plant phosphoribosyltransferase family protein
AT2G35670	35	70	1.02836	0.000417068	0.00173366	Up	FIS2	Polycomb group protein FERTILIZATION-INDEPENDENT SEED 2
AT5G19490	28	56	1.02836	0.0020646	0.00716417	Up		Histone superfamily protein
AT5G57570	28	56	1.02836	0.0020646	0.00716417	Up		GCK domain-containing protein
AT5G27420	23	46	1.02836	0.0052739	0.0161258	Up	ATL31	E3 ubiquitin-protein ligase ATL31
AT3G09520	20	40	1.02836	0.00934375	0.0262922	Up	ATEXO70H4	exocyst subunit exo70 family protein H4
AT5G47910	1483	2964	1.02739	1.22432e-117	1.60123e-115	Up	RBOHD	Respiratory burst oxidase homolog protein D
AT3G08720	454	907	1.02677	3.90508e-37	1.44029e-35	Up	ATPK2	Serine/threonine-protein kinase AtPK2/AtPK19
AT1G30360	8545	17057	1.02557	0	0	Up	ERD4	CSC1-like protein ERD4
AT3G52400	125	249	1.02258	3.36248e-11	3.64605e-10	Up	SYP122	Syntaxin-122
AT1G70500	114	227	1.02202	2.32847e-10	2.35699e-09	Up		Pectin lyase-like superfamily protein
AT4G19230	544	1083	1.02171	9.42321e-44	4.11647e-42	Up	CYP707A1	Abscisic acid 8'-hydroxylase 1
AT1G57990	106	211	1.02154	9.60614e-10	9.16668e-09	Up	PUP18	Probable purine permease 18
AT1G20190	173	344	1.01999	7.71094e-15	1.09807e-13	Up	EXPA11	Expansin-A11
AT1G50745	73	145	1.01844	4.41943e-07	3.1073e-06	Up
AT1G73603	127	252	1.01695	3.19201e-11	3.46649e-10	Up	LCR64	Defensin-like protein 178
AT1G80820	124	246	1.01668	5.39982e-11	5.75567e-10	Up	CCR2	Cinnamoyl-CoA reductase 2
AT4G31000	259	513	1.01437	2.46373e-21	5.09426e-20	Up	CBP60F	Calmodulin-binding protein 60 F
AT1G62370	50	99	1.01386	3.6411e-05	0.000188859	Up		RING/U-box superfamily protein
AT5G64110	48	95	1.01325	5.23251e-05	0.000264893	Up	PER70	Peroxidase 70
AT5G23750	162	320	1.01044	9.41341e-14	1.24953e-12	Up		Remorin family protein
AT5G20560	39	77	1.00974	0.000271515	0.00117502	Up		Glycosyl hydrolase superfamily protein
AT1G61120	39	77	1.00974	0.000271515	0.00117502	Up	GES	(E%2CE)-geranyllinalool synthase
AT2G28570	39	77	1.00974	0.000271515	0.00117502	Up		unknown protein%3B Has 13 Blast hits to 13 proteins in 6 species: Archae - 0%3B Bacteria - 0%3B Metazoa - 0%3B Fungi - 0%3B Plants - 13%3B Viruses - 0%3B Other Eukaryotes - 0 (source: NCBI BLink).
AT2G31865	77	152	1.0095	2.91807e-07	2.09241e-06	Up	PARG2	Probable poly(ADP-ribose) glycohydrolase 2
AT5G17450	31	61	1.0049	0.00161325	0.00576069	Up	HIPP21	Heavy metal transport/detoxification superfamily protein
AT5G59820	92	181	1.00464	2.73699e-08	2.22869e-07	Up	ZAT12	Zinc finger protein ZAT12
AT4G35160	269	529	1.00402	1.40248e-21	2.91689e-20	Up		O-methyltransferase family protein
AT1G10550	59	116	1.0037	9.74439e-06	5.59921e-05	Up	XTH33	Probable xyloglucan endotransglucosylase/hydrolase protein 33
AT4G11050	86	169	1.00297	7.9155e-08	6.09399e-07	Up	AtGH9C3	Endoglucanase 19
AT4G31910	57	112	1.00282	1.39466e-05	7.83848e-05	Up		HXXXD-type acyl-transferase family protein
AT3G09830	138	271	1.00198	1.13576e-11	1.27633e-10	Up		Protein kinase superfamily protein
AT2G35890	25	49	0.999212	0.0049454	0.015257	Up	CPK25	Calcium-dependent protein kinase 25
AT2G14095	49	96	0.998611	5.90987e-05	0.000295674	Up		unknown protein%3B FUNCTIONS IN: molecular_function unknown%3B INVOLVED IN: biological_process unknown%3B LOCATED IN: mitochondrion%3B EXPRESSED IN: 7 plant structures%3B EXPRESSED DURING: 4 anthesis%2C C globular stage%2C petal differentiation and expansion stag /.../ 106 Blast hits to 103 proteins in 21 species: Archae - 0%3B Bacteria - 5%3B Metazoa - 0%3B Fungi - 4%3B Plants - 87%3B Viruses - …
AT1G22570	24	47	0.997985	0.00597476	0.017985	Up	NPF5.15	Protein NRT1/ PTR FAMILY 5.15
AT5G48390	23	45	0.99665	0.00722418	0.0211226	Up	ZIP4	TPR repeat-containing protein ZIP4
AT4G21740	275	538	0.996533	1.18919e-21	2.48784e-20	Up		unknown protein%3B BEST Arabidopsis thaliana protein match is: unknown protein (TAIR:AT1G30515.1)%3B Has 20 Blast hits to 20 proteins in 4 species: Archae - 0%3B Bacteria - 0%3B Metazoa - 0%3B Fungi - 0%3B Plants - 20%3B Viruses - 0%3B Other Eukaryotes - 0 (source: /.../BLink).
AT1G10370	1161	2271	0.996318	3.1159e-86	2.82659e-84	Up	GSTU17	Glutathione S-transferase U17
AT3G45960	66	129	0.995192	3.76571e-06	2.32891e-05	Up	EXLA3	Expansin-like A3
AT1G71910	22	43	0.995192	0.00874239	0.0248676	Up		unknown protein%3B Has 28 Blast hits to 28 proteins in 10 species: Archae - 0%3B Bacteria - 0%3B Metazoa - 0%3B Fungi - 0%3B Plants - 28%3B Viruses - 0%3B Other Eukaryotes - 0 (source: NCBI BLink).
AT5G25450	22	43	0.995192	0.00874239	0.0248676	Up	QCR7-2	Cytochrome b-c1 complex subunit 7-2
AT1G09240	43	84	0.994411	0.000176583	0.000797037	Up	NAS3	Nicotianamine synthase 3
AT3G60970	42	82	0.993593	0.000212156	0.000943025	Up	ABCC15	Putative ABC transporter C family member 15
AT5G43290	21	41	0.993593	0.0105895	0.0293025	Up	WRKY49	Probable WRKY transcription factor 49
AT3G56730	20	39	0.991833	0.0128397	0.0344774	Up		Putative endonuclease or glycosyl hydrolase
AT4G29030	1693	3300	0.991242	1.85182e-123	2.53058e-121	Up		Putative membrane lipoprotein
AT4G21940	190	370	0.989884	3.08491e-15	4.51057e-14	Up	CPK15	Calcium-dependent protein kinase 15
AT4G21200	38	74	0.989884	0.000443613	0.00183381	Up	GA2OX8	Gibberellin 2-beta-dioxygenase 8
AT3G63050	19	37	0.989884	0.015585	0.0405567	Up		unknown protein%3B BEST Arabidopsis thaliana protein match is: unknown protein (TAIR:AT2G48075.1)%3B Has 30201 Blast hits to 17322 proteins in 780 species: Archae - 12%3B Bacteria - 1396%3B Metazoa - 17338%3B Fungi - 3422%3B Plants - 5037%3B Viruses - 0%3B Other Eu /.../es - 2996 (source: NCBI BLink).
AT2G42760	238	463	0.988409	1.30218e-18	2.3269e-17	Up		unknown protein%3B CONTAINS InterPro DOMAIN/s: Protein of unknown function DUF1685 (InterPro:IPR012881)%3B Has 170 Blast hits to 164 proteins in 34 species: Archae - 0%3B Bacteria - 1%3B Metazoa - 26%3B Fungi - 10%3B Plants - 107%3B Viruses - 0%3B Other Eukaryotes /.../source: NCBI BLink).
AT1G05100	126	245	0.987716	1.65733e-10	1.69697e-09	Up	MAPKKK18	mitogen-activated protein kinase kinase kinase 18
AT4G23070	18	35	0.987716	0.0189397	0.0479407	Up	ATRBL7	RHOMBOID-like protein 7
AT1G29690	592	1149	0.985068	1.09319e-43	4.74635e-42	Up	CAD1	MACPF domain-containing protein CAD1
AT4G04570	50	97	0.984415	6.6528e-05	0.000329135	Up	CRK40	Cysteine-rich receptor-like protein kinase 40
AT1G48100	720	1396	0.983589	1.22244e-52	6.54774e-51	Up		Polygalacturonase At1g48100
AT2G47260	211	409	0.983216	1.90834e-16	3.01796e-15	Up	WRKY23	Probable WRKY transcription factor 23
AT1G44130	126	244	0.981816	2.21605e-10	2.24961e-09	Up		Eukaryotic aspartyl protease family protein
AT1G50740	252	487	0.978856	2.75352e-19	5.13109e-18	Up	FAX5	Protein FATTY ACID EXPORT 5
AT1G69490	102	197	0.977985	1.5203e-08	1.27297e-07	Up	NAC029	NAC transcription factor 29
AT3G14770	181	349	0.975596	3.55669e-14	4.85724e-13	Up	SWEET2	Bidirectional sugar transporter SWEET2
AT2G45480	27	52	0.973911	0.00461067	0.014372	Up	AtGRF9	growth-regulating factor 9
AT4G04830	67	129	0.973496	5.6708e-06	3.40631e-05	Up	MSRB5	Peptide methionine sulfoxide reductase B5
AT5G49665	40	77	0.973217	0.000414567	0.00172444	Up		Zinc finger (C3HC4-type RING finger) family protein
AT4G02330	263	505	0.969579	1.26646e-19	2.39348e-18	Up	PME41	Probable pectinesterase/pectinesterase inhibitor 41
AT5G07060	25	48	0.969465	0.00672287	0.0198984	Up		Zinc finger CCCH domain-containing protein 53
AT5G43660	25	48	0.969465	0.00672287	0.0198984	Up		2-oxoglutarate (2OG) and Fe(II)-dependent oxygenase superfamily protein
AT5G55560	60	115	0.966958	1.97707e-05	0.000108153	Up	WNK11	Probable serine/threonine-protein kinase WNK11
AT5G19875	129	247	0.965498	3.10623e-10	3.10594e-09	Up		unknown protein%3B FUNCTIONS IN: molecular_function unknown%3B INVOLVED IN: response to oxidative stress%3B LOCATED IN: endomembrane system%3B EXPRESSED IN: 21 plant structures%3B EXPRESSED DURING: 13 growth stages%3B BEST Arabidopsis thaliana protein match is: /.../wn protein (TAIR:AT2G31940.1)%3B Has 30201 Blast hits to 17322 proteins in 780 species: Archae - 12%3B Bacteria - 1396%3B Metazoa - …
AT5G20230	1943	3718	0.964599	9.69045e-133	1.43459e-130	Up	BCB	Blue copper protein
AT1G65870	23	44	0.964228	0.00983368	0.027475	Up	DIR21	Dirigent protein 21
AT1G11915	34	65	0.963263	0.00169289	0.00601885	Up		unknown protein%3B FUNCTIONS IN: molecular_function unknown%3B INVOLVED IN: biological_process unknown%3B LOCATED IN: endomembrane system%3B EXPRESSED IN: root%3B BEST Arabidopsis thaliana protein match is: unknown protein (TAIR:AT3G17350.1)%3B Has 261 Blast hi /.../261 proteins in 13 species: Archae - 0%3B Bacteria - 0%3B Metazoa - 0%3B Fungi - 0%3B Plants - 261%3B Viruses - 0%3B Other Eukaryote…
AT5G01380	156	298	0.962125	4.88702e-12	5.68366e-11	Up	GT-3A	Trihelix transcription factor GT-3a
AT1G56510	321	613	0.961672	4.01644e-23	9.10878e-22	Up	WRR4	Disease resistance protein (TIR-NBS-LRR class)
AT5G06320	1462	2791	0.961197	1.43504e-99	1.47078e-97	Up	NHL3	NDR1/HIN1-like 3
AT1G05340	76	145	0.96034	1.5244e-06	9.99604e-06	Up		unknown protein%3B FUNCTIONS IN: molecular_function unknown%3B INVOLVED IN: biological_process unknown%3B LOCATED IN: chloroplast%3B EXPRESSED IN: 14 plant structures%3B EXPRESSED DURING: 7 growth stages%3B BEST Arabidopsis thaliana protein match is: unknown pr /.../(TAIR:AT2G32210.1)%3B Has 189 Blast hits to 189 proteins in 27 species: Archae - 0%3B Bacteria - 0%3B Metazoa - 0%3B Fungi - 21%3B P…
AT4G38400	754	1437	0.958782	7.24191e-52	3.83084e-50	Up	EXLA2	Expansin-like A2
AT4G38960	145	276	0.956974	3.38047e-11	3.66184e-10	Up	BBX19	B-box zinc finger protein 19
AT4G23060	650	1237	0.956692	1.05102e-44	4.65814e-43	Up	IQD22	IQ-domain 22
AT2G40460	1160	2206	0.955666	2.86985e-78	2.3713e-76	Up	NPF5.1	Protein NRT1/ PTR FAMILY 5.1
AT2G30130	91	173	0.955192	1.87538e-07	1.38098e-06	Up	LBD12	LOB domain-containing protein 12
AT1G79270	210	399	0.954358	2.20322e-15	3.24815e-14	Up	ECT8	evolutionarily conserved C-terminal region 8
AT1G63750	40	76	0.954358	0.000558443	0.00225771	Up		Disease resistance protein (TIR-NBS-LRR class) family
AT1G10530	20	38	0.954358	0.0175184	0.0448706	Up		unknown protein%3B FUNCTIONS IN: molecular_function unknown%3B INVOLVED IN: N-terminal protein myristoylation%3B BEST Arabidopsis thaliana protein match is: unknown protein (TAIR:AT1G60010.1)%3B Has 143 Blast hits to 143 proteins in 14 species: Archae - 0%3B /.../ia - 0%3B Metazoa - 0%3B Fungi - 0%3B Plants - 143%3B Viruses - 0%3B Other Eukaryotes - 0 (source: NCBI BLink).
AT1G68690	347	659	0.953701	1.81736e-24	4.35799e-23	Up	PERK9	Proline-rich receptor-like protein kinase PERK9
AT1G01200	49	93	0.952807	0.00014396	0.000661124	Up	RABA3	Ras-related protein RABA3
AT2G22500	1557	2954	0.952259	1.28621e-103	1.40612e-101	Up	PUMP5	Mitochondrial uncoupling protein 5
AT1G65890	68	129	0.952123	8.45703e-06	4.90577e-05	Up	AAE12	Probable acyl-activating enzyme 12%2C peroxisomal
AT1G66930	48	91	0.951191	0.000172705	0.000781187	Up		Protein kinase superfamily protein
AT5G24030	354	671	0.950922	9.51679e-25	2.31862e-23	Up	SLAH3	S-type anion channel SLAH3
AT5G51920	66	125	0.949749	1.20668e-05	6.83966e-05	Up		Pyridoxal phosphate (PLP)-dependent transferases superfamily protein
AT1G22885	47	89	0.949503	0.00020725	0.000923143	Up		unknown protein%3B FUNCTIONS IN: molecular_function unknown%3B INVOLVED IN: biological_process unknown%3B LOCATED IN: endomembrane system%3B EXPRESSED IN: 22 plant structures%3B EXPRESSED DURING: 13 growth stages%3B Has 15 Blast hits to 15 proteins in 2 species /.../ae - 0%3B Bacteria - 0%3B Metazoa - 0%3B Fungi - 0%3B Plants - 15%3B Viruses - 0%3B Other Eukaryotes - 0 (source: NCBI BLink).
AT1G64100	28	53	0.948924	0.00515933	0.0158414	Up		Pentatricopeptide repeat-containing protein At1g64100
AT3G14870	426	806	0.948285	2.7077e-29	7.88561e-28	Up		Plant protein of unknown function (DUF641)
AT1G28130	388	733	0.946115	1.08445e-26	2.85059e-25	Up	GH3.17	Indole-3-acetic acid-amido synthetase GH3.17
AT5G03210	36	68	0.945896	0.00157202	0.0056347	Up		unknown protein%3B FUNCTIONS IN: molecular_function unknown%3B INVOLVED IN: biological_process unknown%3B LOCATED IN: endomembrane system%3B EXPRESSED IN: 11 plant structures%3B EXPRESSED DURING: 7 growth stages%3B Has 6 Blast hits to 6 proteins in 2 species: A /.../- 0%3B Bacteria - 0%3B Metazoa - 0%3B Fungi - 0%3B Plants - 6%3B Viruses - 0%3B Other Eukaryotes - 0 (source: NCBI BLink).
AT5G22390	36	68	0.945896	0.00157202	0.0056347	Up		Protein of unknown function (DUF3049)
AT3G15760	27	51	0.945896	0.00622562	0.0186153	Up		unknown protein%3B FUNCTIONS IN: molecular_function unknown%3B INVOLVED IN: biological_process unknown%3B LOCATED IN: endomembrane system%3B EXPRESSED IN: 22 plant structures%3B EXPRESSED DURING: 10 growth stages%3B BEST Arabidopsis thaliana protein match is: u /.../ protein (TAIR:AT1G52565.1)%3B Has 42 Blast hits to 42 proteins in 10 species: Archae - 0%3B Bacteria - 0%3B Metazoa - 0%3B Fungi - …
AT1G29200	27	51	0.945896	0.00622562	0.0186153	Up		O-fucosyltransferase family protein
AT5G26770	278	525	0.945591	1.56968e-19	2.95344e-18	Up		unknown protein%3B BEST Arabidopsis thaliana protein match is: unknown protein (TAIR:AT3G05830.1)%3B Has 35333 Blast hits to 34131 proteins in 2444 species: Archae - 798%3B Bacteria - 22429%3B Metazoa - 974%3B Fungi - 991%3B Plants - 531%3B Viruses - 0%3B Other Euk /.../s - 9610 (source: NCBI BLink).
AT3G52470	876	1652	0.943569	6.06134e-58	3.68136e-56	Up		Late embryogenesis abundant (LEA) hydroxyproline-rich glycoprotein family
AT3G46110	70	132	0.943469	7.88801e-06	4.59947e-05	Up		Domain of unknown function (DUF966)
AT3G50410	271	510	0.940563	6.95209e-19	1.26455e-17	Up	DOF3.4	Dof zinc finger protein DOF3.4
AT5G13220	877	1649	0.939301	2.66852e-57	1.57148e-55	Up	TIFY9	Protein TIFY 9
AT4G00530	25	47	0.939091	0.00908459	0.025697	Up		unknown protein%3B FUNCTIONS IN: molecular_function unknown%3B INVOLVED IN: biological_process unknown%3B LOCATED IN: mitochondrion%3B EXPRESSED IN: 19 plant structures%3B EXPRESSED DURING: 9 growth stages%3B BEST Arabidopsis thaliana protein match is: unknown /.../n (TAIR:AT1G01725.1)%3B Has 1807 Blast hits to 1807 proteins in 277 species: Archae - 0%3B Bacteria - 0%3B Metazoa - 736%3B Fungi - 3…
AT1G49320	25	47	0.939091	0.00908459	0.025697	Up	ATUSPL1	unknown seed protein like 1
AT5G20480	364	684	0.938416	1.19328e-24	2.88089e-23	Up	EFR	LRR receptor-like serine/threonine-protein kinase EFR
AT5G45110	950	1785	0.938283	8.82862e-62	5.8089e-60	Up	NPR3	Regulatory protein NPR3
AT1G61610	74	139	0.937846	3.87592e-06	2.39083e-05	Up		Putative G-type lectin S-receptor-like serine/threonine-protein kinase At1g61610
AT4G12000	205	385	0.937593	1.59895e-14	2.22642e-13	Up		SNARE associated Golgi protein family
AT1G54095	49	92	0.937211	0.000192433	0.000863093	Up		Protein of unknown function (DUF1677)
AT3G52800	1662	3120	0.936984	1.62773e-106	1.88587e-104	Up	SAP6	Zinc finger A20 and AN1 domain-containing stress-associated protein 6
AT3G10560	24	45	0.935249	0.010987	0.0302651	Up	UNE9	Cytochrome P450 superfamily protein
AT4G33920	834	1561	0.93271	9.57938e-54	5.22284e-52	Up		Probable protein phosphatase 2C 63
AT1G69480	109	204	0.932599	3.25709e-08	2.63309e-07	Up	PHO1-H10	Phosphate transporter PHO1 homolog 10
AT5G46080	62	116	0.932143	3.27365e-05	0.000171595	Up		Protein kinase superfamily protein
AT2G22470	337	630	0.930962	1.24504e-22	2.75329e-21	Up	AGP2	Classical arabinogalactan protein 2
AT1G59640	188	351	0.929097	3.07756e-13	3.9333e-12	Up	BPE	Transcription factor BPE
AT3G25180	705	1315	0.927726	3.27798e-45	1.48051e-43	Up	CYP82G1	Cytochrome P450 82G1
AT1G69790	37	69	0.927429	0.00130655	0.00478905	Up		Protein kinase superfamily protein
AT4G32980	103	192	0.92682	9.28633e-08	7.07274e-07	Up	ATH1	Homeobox protein ATH1
AT5G50090	44	82	0.926479	0.00047955	0.0019671	Up		unknown protein%3B FUNCTIONS IN: molecular_function unknown%3B INVOLVED IN: N-terminal protein myristoylation%3B LOCATED IN: cellular_component unknown%3B BEST Arabidopsis thaliana protein match is: unknown protein (TAIR:AT5G62900.1)%3B Has 1807 Blast hits to /.../proteins in 277 species: Archae - 0%3B Bacteria - 0%3B Metazoa - 736%3B Fungi - 347%3B Plants - 385%3B Viruses - 0%3B Other Eukaryotes…
AT3G61640	592	1102	0.924814	5.57837e-38	2.10477e-36	Up	AGP20	Arabinogalactan peptide 20
AT3G15500	144	268	0.924523	2.84207e-10	2.84848e-09	Up	NAC055	NAC domain-containing protein 55
AT2G27360	43	80	0.924022	0.000576157	0.00231789	Up		GDSL esterase/lipase At2g27360
AT4G39800	6011	11181	0.923731	0	0	Up	IPS1	Inositol-3-phosphate synthase isozyme 1
AT5G41750	148	275	0.922193	1.4186e-10	1.45884e-09	Up		Disease resistance protein (TIR-NBS-LRR class) family
AT2G33585	49	91	0.921443	0.000256362	0.00111465	Up		unknown protein%3B Has 31 Blast hits to 31 proteins in 12 species: Archae - 0%3B Bacteria - 0%3B Metazoa - 0%3B Fungi - 0%3B Plants - 31%3B Viruses - 0%3B Other Eukaryotes - 0 (source: NCBI BLink).
AT3G16980	35	65	0.921443	0.00252109	0.00852682	Up	NRPB9A	DNA-directed RNA polymerases II%2C IV and V subunit 9A
AT4G23365	21	39	0.921443	0.0195422	0.0491449	Up
AT4G17500	214	397	0.919887	1.76114e-14	2.44905e-13	Up	ERF1A	Ethylene-responsive transcription factor 1A
AT1G10745	55	102	0.919424	0.00011495	0.000538216	Up	ESF1.2	EMBRYO SURROUNDING FACTOR 1.2
AT5G54585	34	63	0.918175	0.00303048	0.0100083	Up		unknown protein%3B Has 30201 Blast hits to 17322 proteins in 780 species: Archae - 12%3B Bacteria - 1396%3B Metazoa - 17338%3B Fungi - 3422%3B Plants - 5037%3B Viruses - 0%3B Other Eukaryotes - 2996 (source: NCBI BLink).
AT3G55677	88	163	0.917655	9.852e-07	6.65478e-06	Up		Plant self-incompatibility protein S1 family
AT3G05500	757	1402	0.91748	3.41157e-47	1.61978e-45	Up		REF/SRPP-like protein At3g05500
AT1G69540	27	50	0.917327	0.00835822	0.0239104	Up	AGL94	AGAMOUS-like 94
AT4G33925	40	74	0.915884	0.00100122	0.00379112	Up		unknown protein%3B Has 30201 Blast hits to 17322 proteins in 780 species: Archae - 12%3B Bacteria - 1396%3B Metazoa - 17338%3B Fungi - 3422%3B Plants - 5037%3B Viruses - 0%3B Other Eukaryotes - 2996 (source: NCBI BLink).
AT2G04910	66	122	0.914702	2.81487e-05	0.000149495	Up		Carbohydrate-binding X8 domain superfamily protein
AT1G34460	164	303	0.91398	2.59843e-11	2.83632e-10	Up	CYCB1-5	Cyclin-B1-5
AT1G69100	52	96	0.912881	0.000197583	0.000883775	Up		Eukaryotic aspartyl protease family protein
AT5G37478	26	48	0.912881	0.0100944	0.0280967	Up		TPX2 (targeting protein for Xklp2) protein family
AT3G03030	117	216	0.912881	1.82576e-08	1.51446e-07	Up		F-box/LRR-repeat protein At3g03030
AT4G23140	45	83	0.911545	0.000531704	0.00215984	Up	CRK6	Cysteine-rich receptor-like protein kinase 6
AT1G61680	115	212	0.910789	2.59659e-08	2.11922e-07	Up	TPS14	S-(+)-linalool synthase%2C chloroplastic
AT5G07920	1426	2628	0.91035	8.04477e-86	7.26688e-84	Up	DGK1	Diacylglycerol kinase 1
AT5G15960	222	409	0.9099	1.00641e-14	1.4199e-13	Up	KIN1	Stress-induced protein KIN1
AT1G76930	1254	2310	0.909714	1.59492e-75	1.26396e-73	Up	ATEXT4	extensin 4
AT5G53390	257	473	0.90843	1.21512e-16	1.95206e-15	Up		O-acyltransferase (WSD1-like) family protein
AT2G27500	269	495	0.908181	1.99963e-17	3.35918e-16	Up		Glucan endo-1%2C3-beta-glucosidase 14
AT3G08500	25	46	0.908064	0.0122005	0.0330546	Up	MYB83	myb domain protein 83
AT1G04360	25	46	0.908064	0.0122005	0.0330546	Up	ATL1	RING-H2 finger protein ATL1
AT1G50750	93	171	0.907052	7.08303e-07	4.87713e-06	Up		Plant mobile domain protein family
AT5G17490	339	623	0.906305	1.75826e-21	3.64971e-20	Up	RGL3	DELLA protein RGL3
AT3G05650	335	615	0.904784	3.50956e-21	7.21473e-20	Up	AtRLP32	receptor like protein 32
AT4G12400	72	132	0.902828	1.69149e-05	9.35632e-05	Up	HOP3	Hsp70-Hsp90 organizing protein 3
AT5G07680	66	121	0.902828	3.7139e-05	0.000192494	Up	ANAC080	NAC domain containing protein 80
AT2G39880	60	110	0.902828	8.20205e-05	0.000397932	Up	MYB25	myb domain protein 25
AT2G45120	42	77	0.902828	0.000921782	0.00352603	Up	ZAT4	Zinc finger protein ZAT4
AT2G23810	1107	2029	0.902472	1.09566e-65	7.68332e-64	Up	TET8	Tetraspanin-8
AT1G72510	933	1709	0.901562	1.38548e-55	7.79303e-54	Up		Protein of unknown function (DUF1677)
AT5G07070	106	194	0.900351	1.64917e-07	1.22328e-06	Up	CIPK2	CBL-interacting serine/threonine-protein kinase 2
AT4G35985	229	419	0.899961	8.79457e-15	1.24822e-13	Up		Senescence/dehydration-associated protein-related
AT2G23340	528	965	0.898349	6.1642e-32	1.94679e-30	Up	ERF008	Ethylene-responsive transcription factor ERF008
AT1G28190	110	201	0.89805	1.07842e-07	8.1553e-07	Up		unknown protein%3B BEST Arabidopsis thaliana protein match is: unknown protein (TAIR:AT5G12340.1)%3B Has 166 Blast hits to 162 proteins in 36 species: Archae - 0%3B Bacteria - 2%3B Metazoa - 15%3B Fungi - 5%3B Plants - 124%3B Viruses - 0%3B Other Eukaryotes - 20 (s /.../ NCBI BLink).
AT3G50750	104	190	0.897774	2.33691e-07	1.70144e-06	Up	BEH1	BES1/BZR1 homolog protein 1
AT1G04490	23	42	0.897114	0.0178667	0.0456256	Up		Protein of unknown function (DUF3527)
AT3G01550	591	1079	0.896823	2.45421e-35	8.50712e-34	Up	PPT2	Phosphoenolpyruvate/phosphate translocator 2%2C chloroplastic
AT3G59140	212	387	0.896628	1.25669e-13	1.65883e-12	Up	ABCC10	ABC transporter C family member 10
AT2G41110	448	817	0.895196	3.7553e-27	1.00446e-25	Up	CAM2	Calmodulin-5
AT5G65230	34	62	0.895092	0.00402581	0.0127902	Up	AtMYB53	myb domain protein 53
AT2G30250	56	102	0.893429	0.000167977	0.000761738	Up	WRKY25	Probable WRKY transcription factor 25
AT4G17660	28	51	0.893429	0.0092438	0.0260557	Up		Protein kinase superfamily protein
AT5G65920	168	306	0.893429	5.02285e-11	5.37267e-10	Up	PUB31	U-box domain-containing protein 31
AT3G54950	302	550	0.893241	1.00845e-18	1.81879e-17	Up	PLP7	Patatin-like protein 7
AT3G47110	39	71	0.892703	0.0016027	0.00572782	Up		Putative receptor-like protein kinase At3g47110
AT3G47420	344	626	0.892112	4.83099e-21	9.85521e-20	Up	ATPS3	Putative glycerol-3-phosphate transporter 1
AT1G76360	77	140	0.890855	9.16027e-06	5.27923e-05	Up		Protein kinase superfamily protein
AT2G46390	126	229	0.890282	1.4704e-08	1.23507e-07	Up	SDH8	Succinate dehydrogenase subunit 8%2C mitochondrial
AT1G64660	1575	2862	0.89003	6.50961e-90	6.14035e-88	Up	MGL	Methionine gamma-lyase
AT3G54320	217	394	0.888859	1.18547e-13	1.56773e-12	Up	WRI1	Ethylene-responsive transcription factor WRI1
AT1G72270	64	116	0.886339	6.96969e-05	0.000343259	Up		CONTAINS InterPro DOMAIN/s: Ribosome 60S biogenesis N-terminal (InterPro:IPR021714)%3B BEST Arabidopsis thaliana protein match is: unknown protein (TAIR:AT4G27010.1)%3B Has 772 Blast hits to 657 proteins in 120 species: Archae - 0%3B Bacteria - 0%3B Metazoa /.../%3B Fungi - 94%3B Plants - 322%3B Viruses - 0%3B Other Eukaryotes - 12 (source: NCBI BLink).
AT3G20600	64	116	0.886339	6.96969e-05	0.000343259	Up	NDR1	Protein NDR1
AT1G30320	330	598	0.886038	6.92973e-20	1.32968e-18	Up		Remorin family protein
AT5G01640	95	172	0.884768	1.12743e-06	7.55566e-06	Up	PRA1B5	PRA1 family protein B5
AT2G16760	58	105	0.884623	0.000154558	0.0007069	Up		Calcium-dependent phosphotriesterase superfamily protein
AT3G54410	31	56	0.881517	0.00701016	0.020617	Up		Protein of unknown function (DUF1163)
AT5G16453	31	56	0.881517	0.00701016	0.020617	Up		Defensin-like protein 24
AT1G58420	56	101	0.879215	0.000221161	0.000978155	Up		Uncharacterised conserved protein UCP031279
AT5G15950	916	1651	0.878279	1.79669e-51	9.38769e-50	Up	SAMDC2	S-adenosylmethionine decarboxylase proenzyme 2
AT1G73540	414	746	0.877903	3.57486e-24	8.49596e-23	Up	NUDT21	Nudix hydrolase 21%2C chloroplastic
AT4G22240	4187	7541	0.877197	4.66502e-228	1.36231e-225	Up	PAP2	Probable plastid-lipid-associated protein 2%2C chloroplastic
AT5G54940	692	1246	0.876819	3.75006e-39	1.47498e-37	Up		Translation initiation factor SUI1 family protein
AT2G23320	566	1019	0.876638	2.40685e-32	7.68102e-31	Up	WRKY15	Probable WRKY transcription factor 15
AT1G05710	505	909	0.876355	5.62399e-29	1.62456e-27	Up		basic helix-loop-helix (bHLH) DNA-binding superfamily protein
AT5G65470	2284	4104	0.873826	3.62561e-124	5.01888e-122	Up		O-fucosyltransferase family protein
AT2G32210	49	88	0.87308	0.000593704	0.00238219	Up		unknown protein%3B BEST Arabidopsis thaliana protein match is: unknown protein (TAIR:AT2G32190.1)%3B Has 214 Blast hits to 214 proteins in 21 species: Archae - 0%3B Bacteria - 0%3B Metazoa - 1%3B Fungi - 10%3B Plants - 203%3B Viruses - 0%3B Other Eukaryotes - 0 (so /.../NCBI BLink).
AT1G72210	219	393	0.871957	3.14263e-13	4.01165e-12	Up	BHLH96	Transcription factor bHLH96
AT3G19150	267	479	0.871544	6.86587e-16	1.0614e-14	Up	KRP6	Cyclin-dependent kinase inhibitor 6
AT3G59190	24	43	0.869661	0.0196923	0.0494348	Up		F-box/LRR-repeat protein At3g59190
AT1G53920	148	265	0.868754	2.73514e-09	2.49285e-08	Up	GLIP5	GDSL esterase/lipase 5
AT1G53840	3290	5884	0.867068	5.84847e-175	1.21046e-172	Up	PME1	Pectinesterase 1
AT4G35090	3141	5598	0.862046	6.04664e-165	1.12089e-162	Up	CAT2	Catalase-2
AT5G46880	366	652	0.861387	1.25391e-20	2.50995e-19	Up	HDG5	Homeobox-leucine zipper protein HDG5
AT2G33130	32	57	0.861248	0.0076943	0.0222802	Up	RALFL18	Protein RALF-like 18
AT2G01940	82	146	0.860631	1.11056e-05	6.32509e-05	Up	SGR5	Protein SHOOT GRAVITROPISM 5
AT1G60985	45	80	0.858433	0.00122759	0.00452922	Up	SCRL6	Defensin-like protein 247
AT1G02390	27	48	0.858433	0.0147992	0.0388439	Up	GPAT2	Probable glycerol-3-phosphate acyltransferase 2
AT1G02800	350	622	0.857918	1.13539e-19	2.15725e-18	Up	CEL2	Endoglucanase 1
AT1G58590	49	87	0.856592	0.000779937	0.0030424	Up
AT1G61470	31	55	0.855522	0.0092583	0.0260897	Up	CAF1-5	Probable CCR4-associated factor 1 homolog 5
AT1G63295	31	55	0.855522	0.0092583	0.0260897	Up		Remorin family protein
AT3G54770	31	55	0.855522	0.0092583	0.0260897	Up	ARP1	Probable RNA-binding protein ARP1
AT5G46230	35	62	0.853272	0.0058282	0.0175923	Up		Protein of unknown function%2C DUF538
AT1G72240	35	62	0.853272	0.0058282	0.0175923	Up		unknown protein%3B BEST Arabidopsis thaliana protein match is: unknown protein (TAIR:AT1G22470.1)%3B Has 65 Blast hits to 63 proteins in 13 species: Archae - 0%3B Bacteria - 0%3B Metazoa - 1%3B Fungi - 0%3B Plants - 64%3B Viruses - 0%3B Other Eukaryotes - 0 (source /.../ BLink).
AT2G43290	874	1548	0.853059	3.78658e-46	1.73224e-44	Up	CML5	Calmodulin-like protein 5
AT1G55450	166	294	0.852991	5.83666e-10	5.67895e-09	Up		S-adenosyl-L-methionine-dependent methyltransferases superfamily protein
AT4G37150	26	46	0.851481	0.017867	0.0456209	Up	MES9	Methylesterase 9
AT1G49840	172	304	0.850021	3.49328e-10	3.47502e-09	Up		Protein of unknown function (DUF620)
AT1G19450	652	1152	0.849555	1.5523e-34	5.21956e-33	Up		Sugar transporter ERD6-like 4
AT2G23100	90	159	0.849388	6.00998e-06	3.58681e-05	Up		Cysteine/Histidine-rich C1 domain family protein
AT2G40000	2029	3583	0.848758	1.63814e-103	1.78172e-101	Up	HSPRO2	Nematode resistance protein-like HSPRO2
AT2G40880	239	422	0.848591	1.36499e-13	1.79956e-12	Up	CYS3	Cysteine proteinase inhibitor 3
AT1G60960	384	678	0.848537	5.95987e-21	1.21118e-19	Up	IRT3	Fe(2+) transport protein 3%2C chloroplastic
AT3G29020	42	74	0.845494	0.00212218	0.00733592	Up	MYB110	myb domain protein 110
AT2G20597	46	81	0.844646	0.00134271	0.00490387	Up		Plant thionin family protein
AT3G03050	1768	3113	0.844546	2.00609e-89	1.8757e-87	Up	CSLD3	Cellulose synthase-like protein D3
AT5G64310	3230	5686	0.844238	9.67785e-162	1.73372e-159	Up	AGP1	Classical arabinogalactan protein 1
AT4G14020	54	95	0.843326	0.000542997	0.00220069	Up		Rapid alkalinization factor (RALF) family protein
AT4G05050	14345	25233	0.843122	0	0	Up	UBQ11	Polyubiquitin 11
AT1G28380	538	946	0.842592	2.79367e-28	7.88813e-27	Up	NSL1	MACPF domain-containing protein NSL1
AT4G21590	705	1239	0.841839	1.95593e-36	7.00783e-35	Up	ENDO3	Endonuclease 3
AT5G44568	37	65	0.841273	0.00530165	0.0161921	Up		unknown protein%3B FUNCTIONS IN: molecular_function unknown%3B INVOLVED IN: biological_process unknown%3B LOCATED IN: endomembrane system%3B Has 19 Blast hits to 19 proteins in 2 species: Archae - 0%3B Bacteria - 0%3B Metazoa - 0%3B Fungi - 0%3B Plants - 19%3B Viruse /.../ Other Eukaryotes - 0 (source: NCBI BLink).
AT4G39480	587	1031	0.84097	1.49892e-30	4.54539e-29	Up	CYP96A9	cytochrome P450%2C family 96%2C subfamily A%2C polypeptide 9
AT5G58080	49	86	0.839913	0.00102086	0.00385659	Up	ARR18	response regulator 18
AT5G04200	204	358	0.839749	1.47772e-11	1.64759e-10	Up	AMC9	Metacaspase-9
AT3G17860	995	1746	0.839644	1.74498e-50	8.89942e-49	Up	TIFY6B	Protein TIFY 6B
AT5G24570	167	293	0.839411	1.06317e-09	1.00687e-08	Up		unknown protein%3B Has 30201 Blast hits to 17322 proteins in 780 species: Archae - 12%3B Bacteria - 1396%3B Metazoa - 17338%3B Fungi - 3422%3B Plants - 5037%3B Viruses - 0%3B Other Eukaryotes - 2996 (source: NCBI BLink).
AT5G49280	780	1367	0.837826	1.00659e-39	4.04876e-38	Up		hydroxyproline-rich glycoprotein family protein
AT3G50930	479	839	0.837004	5.9562e-25	1.46622e-23	Up	BCS1	cytochrome BC1 synthesis
AT1G45545	56	98	0.835713	0.000495207	0.00202315	Up	WEL2	Protein WEAK CHLOROPLAST MOVEMENT UNDER BLUE LIGHT-like 2
AT3G17227	48	84	0.835713	0.00122267	0.00451341	Up
AT5G63350	36	63	0.835713	0.00635959	0.0189746	Up		unknown protein%3B BEST Arabidopsis thaliana protein match is: unknown protein (TAIR:AT3G48510.1)%3B Has 103 Blast hits to 102 proteins in 13 species: Archae - 0%3B Bacteria - 0%3B Metazoa - 2%3B Fungi - 0%3B Plants - 101%3B Viruses - 0%3B Other Eukaryotes - 0 (sou /.../CBI BLink).
AT5G63750	28	49	0.835713	0.0161802	0.0418552	Up	ARI13	Probable E3 ubiquitin-protein ligase ARI13
AT3G55490	155	271	0.834383	5.01042e-09	4.42287e-08	Up		GINS complex protein
AT5G42050	3625	6335	0.833722	3.37999e-176	7.13412e-174	Up		DCD (Development and Cell Death) domain protein
AT1G10460	67	117	0.832634	0.000155312	0.000709895	Up	GLP7	Germin-like protein subfamily 1 member 1
AT4G19590	63	110	0.832438	0.000241971	0.00105943	Up		Chaperone DnaJ-domain superfamily protein
AT2G28085	55	96	0.831961	0.000591836	0.00237604	Up		SAUR-like auxin-responsive protein family
AT1G08290	51	89	0.831666	0.000929545	0.00355126	Up	WIP3	Zinc finger protein WIP3
AT2G31380	1141	1991	0.831553	2.51364e-56	1.43662e-54	Up	BBX25	B-box zinc finger protein 25
AT3G51240	121	211	0.830594	2.86573e-07	2.05904e-06	Up	F3H	Naringenin%2C2-oxoglutarate 3-dioxygenase
AT1G08930	191	333	0.830308	1.05863e-10	1.10141e-09	Up	ERD6	Sugar transporter ERD6
AT3G53450	54	94	0.82806	0.000707418	0.00278422	Up	LOG4	Cytokinin riboside 5'-monophosphate phosphoribohydrolase LOG4
AT2G34850	54	94	0.82806	0.000707418	0.00278422	Up	MEE25	NAD(P)-binding Rossmann-fold superfamily protein
AT1G04445	27	47	0.82806	0.0195116	0.0490909	Up		C2H2-like zinc finger protein
AT1G52890	1647	2864	0.826549	1.50012e-79	1.26401e-77	Up	NAC019	NAC domain-containing protein 19
AT4G08290	107	186	0.82605	1.92017e-06	1.24193e-05	Up		WAT1-related protein At4g08290
AT5G14640	1501	2609	0.825931	1.59453e-72	1.2316e-70	Up	ASK5	Shaggy-related protein kinase epsilon
AT4G15430	386	670	0.823919	8.73102e-20	1.66931e-18	Up		CSC1-like protein At4g15430
AT5G06510	401	696	0.823843	1.88817e-20	3.73395e-19	Up	NFYA10	Nuclear transcription factor Y subunit A-10
AT3G15210	1393	2417	0.823381	5.85901e-67	4.16341e-65	Up	ERF4	Ethylene-responsive transcription factor 4
AT4G30430	117	203	0.82333	5.72485e-07	3.98571e-06	Up	TET9	Tetraspanin-9
AT4G10380	211	366	0.822959	2.04372e-11	2.25275e-10	Up	NIP5-1	Probable aquaporin NIP5-1
AT5G10770	3555	6165	0.82261	1.08733e-167	2.06961e-165	Up		Eukaryotic aspartyl protease family protein
AT3G04070	90	156	0.821908	1.3069e-05	7.38028e-05	Up	anac047	NAC domain containing protein 47
AT5G03355	30	52	0.821908	0.014631	0.0384497	Up
AT4G10290	202	350	0.821358	5.70406e-11	6.06782e-10	Up		RmlC-like cupins superfamily protein
AT2G30933	108	187	0.820365	2.0838e-06	1.34166e-05	Up		Carbohydrate-binding X8 domain superfamily protein
AT5G16080	89	154	0.819412	1.55515e-05	8.66738e-05	Up	CXE17	Probable carboxylesterase 17
AT5G40020	63	109	0.819263	0.000313638	0.00134287	Up		Pathogenesis-related thaumatin superfamily protein
AT1G72280	129	223	0.818031	1.99447e-07	1.4616e-06	Up	AERO1	Endoplasmic reticulum oxidoreductin-1
AT2G39360	136	235	0.817412	9.95646e-08	7.55883e-07	Up		Probable receptor-like protein kinase At2g39360
AT5G22630	1278	2208	0.817211	1.44374e-60	9.24254e-59	Up	ADT5	Arogenate dehydratase 5%2C chloroplastic
AT2G45220	242	418	0.816854	1.02224e-12	1.25314e-11	Up	PME17	Probable pectinesterase/pectinesterase inhibitor 17
AT4G29770	33	57	0.816854	0.0110005	0.0302983	Up		Target of trans acting-siR480/255.
AT3G54000	640	1105	0.816261	4.65976e-31	1.4293e-29	Up		unknown protein%3B Has 35333 Blast hits to 34131 proteins in 2444 species: Archae - 798%3B Bacteria - 22429%3B Metazoa - 974%3B Fungi - 991%3B Plants - 531%3B Viruses - 0%3B Other Eukaryotes - 9610 (source: NCBI BLink).
AT3G23030	484	835	0.815128	8.35279e-24	1.95246e-22	Up	IAA2	Auxin-responsive protein IAA2
AT1G79250	40	69	0.814955	0.00400321	0.0127488	Up	AGC1-7	Serine/threonine-protein kinase AGC1-7
AT3G63010	109	188	0.814763	2.25892e-06	1.44655e-05	Up	GID1B	Gibberellin receptor GID1B
AT5G44630	690	1190	0.814652	2.73736e-33	9.00541e-32	Up	BS	Alpha-barbatene synthase
AT2G47060	1210	2086	0.814091	6.19807e-57	3.57109e-55	Up		Probable receptor-like protein kinase At2g47060
AT1G49530	76	131	0.813854	9.03105e-05	0.000434003	Up	GGPP6	Geranylgeranyl pyrophosphate synthase 6%2C mitochondrial
AT1G22830	104	179	0.811734	4.1366e-06	2.53694e-05	Up	PCMP-E24	Pentatricopeptide repeat-containing protein At1g22830
AT1G68725	96	165	0.809718	9.90046e-06	5.68583e-05	Up	AGP19	Lysine-rich arabinogalactan protein 19
AT1G51240	32	55	0.809718	0.013215	0.0352698	Up		Plant self-incompatibility protein S1 family
AT5G53950	32	55	0.809718	0.013215	0.0352698	Up	NAC098	Protein CUP-SHAPED COTYLEDON 2
AT4G35060	39	67	0.809045	0.00480648	0.0148953	Up	HIPP25	Heavy metal transport/detoxification superfamily protein
AT1G74950	2356	4047	0.808872	1.27995e-107	1.49104e-105	Up	TIFY10B	Protein TIFY 10B
AT1G76065	46	79	0.808577	0.00228444	0.0078245	Up		LYR family of Fe/S cluster biogenesis protein
AT3G23970	53	91	0.808233	0.00109736	0.00410268	Up		Putative F-box protein At3g23970
AT5G54170	1231	2113	0.80782	5.80442e-57	3.35335e-55	Up		Polyketide cyclase/dehydrase and lipid transport superfamily protein
AT1G58280	141	242	0.80767	8.98876e-08	6.86327e-07	Up		Phosphoglycerate mutase-like protein 2
AT1G21000	151	259	0.806762	3.47931e-08	2.79789e-07	Up		PLATZ transcription factor family protein
AT5G52310	7527	12910	0.806701	0	0	Up	LTI78	Low-temperature-induced 78 kDa protein
AT3G60415	121	207	0.802982	7.86804e-07	5.37427e-06	Up
AT4G27480	162	277	0.802251	1.12719e-08	9.58493e-08	Up		Core-2/I-branching beta-1%2C6-N-acetylglucosaminyltransferase family protein
AT5G08775	31	53	0.802083	0.0158815	0.0411725	Up
AT3G12970	55	94	0.801588	0.000995363	0.00377229	Up		unknown protein%3B BEST Arabidopsis thaliana protein match is: unknown protein (TAIR:AT1G56020.1)%3B Has 2408 Blast hits to 418 proteins in 91 species: Archae - 0%3B Bacteria - 41%3B Metazoa - 198%3B Fungi - 63%3B Plants - 125%3B Viruses - 13%3B Other Eukaryotes - /.../source: NCBI BLink).
AT3G19620	680	1162	0.801362	1.28034e-31	4.00797e-30	Up	BXL5	Probable beta-D-xylosidase 5
AT2G46510	1047	1789	0.80125	7.81529e-48	3.78651e-46	Up	AIB	Transcription factor ABA-INDUCIBLE bHLH-TYPE
AT2G16890	991	1693	0.800983	2.80575e-45	1.26991e-43	Up	UGT90A1	UDP-glycosyltransferase 90A1
AT3G03530	82	140	0.800089	5.25864e-05	0.000265964	Up	NPC4	Non-specific phospholipase C4
AT4G29760	41	70	0.800089	0.00434524	0.0136364	Up		unknown protein%3B BEST Arabidopsis thaliana protein match is: unknown protein (TAIR:AT4G29770.2)%3B Has 63 Blast hits to 63 proteins in 2 species: Archae - 0%3B Bacteria - 0%3B Metazoa - 0%3B Fungi - 0%3B Plants - 63%3B Viruses - 0%3B Other Eukaryotes - 0 (source: /.../BLink).
AT3G21090	109	186	0.799333	3.71929e-06	2.30287e-05	Up	ABCG15	ABC transporter G family member 15
AT5G49520	473	807	0.799087	2.25915e-22	4.92942e-21	Up	WRKY48	Probable WRKY transcription factor 48
AT2G20880	204	348	0.798877	1.79564e-10	1.83068e-09	Up	ERF053	Ethylene-responsive transcription factor ERF053
AT5G43420	61	104	0.798061	0.000575632	0.00231709	Up	ATL16	RING-H2 finger protein ATL16
AT2G30930	118	201	0.796767	1.31656e-06	8.71625e-06	Up		unknown protein%3B FUNCTIONS IN: molecular_function unknown%3B INVOLVED IN: biological_process unknown%3B LOCATED IN: chloroplast%2C plasma membrane%2C membrane%3B EXPRESSED IN: 24 plant structures%3B EXPRESSED DURING: 14 growth stages%3B BEST Arabidopsis thaliana /.../n match is: unknown protein (TAIR:AT1G06540.1)%3B Has 194 Blast hits to 176 proteins in 78 species: Archae - 0%3B Bacteria - 101%…
AT3G58770	40	68	0.793893	0.00521215	0.015969	Up		unknown protein%3B Has 38 Blast hits to 36 proteins in 11 species: Archae - 0%3B Bacteria - 0%3B Metazoa - 0%3B Fungi - 2%3B Plants - 32%3B Viruses - 0%3B Other Eukaryotes - 4 (source: NCBI BLink).
AT3G57530	1153	1960	0.79382	2.29969e-51	1.19572e-49	Up	CPK32	Calcium-dependent protein kinase 32
AT4G18010	468	795	0.792805	8.42244e-22	1.77772e-20	Up	IP5P2	Type I inositol 1%2C4%2C5-trisphosphate 5-phosphatase 2
AT2G46790	272	462	0.792645	2.64849e-13	3.39919e-12	Up	APRR9	Two-component response regulator-like APRR9
AT3G03990	1776	3012	0.790449	1.91702e-77	1.55388e-75	Up	D14	Probable strigolactone esterase D14 homolog
AT1G78000	59	100	0.789572	0.000817715	0.00316975	Up	SULTR1%3B2	Sulfate transporter 1.2
AT4G24110	59	100	0.789572	0.000817715	0.00316975	Up		unknown protein%3B Has 76 Blast hits to 76 proteins in 13 species: Archae - 0%3B Bacteria - 0%3B Metazoa - 1%3B Fungi - 0%3B Plants - 75%3B Viruses - 0%3B Other Eukaryotes - 0 (source: NCBI BLink).
AT4G29670	1150	1949	0.789459	1.23998e-50	6.38499e-49	Up	ACHT2	Thioredoxin-like 2-2%2C chloroplastic
AT2G01180	232	393	0.788763	1.88322e-11	2.08229e-10	Up	LPP1	Lipid phosphate phosphatase 1
AT2G26690	679	1150	0.788509	1.66664e-30	5.03963e-29	Up	NPF6.2	Protein NRT1/ PTR FAMILY 6.2
AT3G50970	1029	1741	0.787032	3.41265e-45	1.53807e-43	Up	XERO2	Dehydrin Xero 2
AT3G19830	732	1238	0.786454	1.5474e-32	4.95307e-31	Up	NTMC2TYPE5.2	Calcium-dependent lipid-binding (CaLB domain) family protein
AT5G11410	55	93	0.786157	0.00128419	0.00471601	Up		Protein kinase superfamily protein
AT5G42060	84	142	0.785788	6.13002e-05	0.000305541	Up		Mediator-associated protein 3
AT4G09750	344	580	0.782003	6.77352e-16	1.04788e-14	Up		NAD(P)-binding Rossmann-fold superfamily protein
AT4G00780	127	214	0.781141	9.68012e-07	6.54283e-06	Up		TRAF-like family protein
AT4G24700	57	96	0.780431	0.00116184	0.00432101	Up		unknown protein%3B Has 20 Blast hits to 20 proteins in 7 species: Archae - 0%3B Bacteria - 0%3B Metazoa - 0%3B Fungi - 0%3B Plants - 20%3B Viruses - 0%3B Other Eukaryotes - 0 (source: NCBI BLink).
AT5G11360	455	766	0.779836	1.87048e-20	3.70241e-19	Up		Interleukin-1 receptor-associated kinase 4 protein
AT1G76590	104	175	0.77913	1.11249e-05	6.33442e-05	Up		PLATZ transcription factor family protein
AT5G03120	63	106	0.778999	0.000670712	0.00265816	Up		unknown protein%3B FUNCTIONS IN: molecular_function unknown%3B INVOLVED IN: biological_process unknown%3B LOCATED IN: endomembrane system%3B EXPRESSED IN: 21 plant structures%3B EXPRESSED DURING: 13 growth stages%3B Has 14 Blast hits to 14 proteins in 4 species /.../ae - 0%3B Bacteria - 0%3B Metazoa - 0%3B Fungi - 0%3B Plants - 14%3B Viruses - 0%3B Other Eukaryotes - 0 (source: NCBI BLink).
AT3G46770	170	286	0.778839	1.60792e-08	1.34159e-07	Up	REM22	B3 domain-containing protein REM22
AT1G03470	88	148	0.77838	5.03971e-05	0.000255862	Up	NET3A	Protein NETWORKED 3A
AT3G13080	1052	1768	0.777342	5.56552e-45	2.49256e-43	Up	ABCC3	ABC transporter C family member 3
AT3G56290	194	326	0.777174	1.57099e-09	1.46566e-08	Up		unknown protein%3B Has 39 Blast hits to 39 proteins in 15 species: Archae - 0%3B Bacteria - 0%3B Metazoa - 0%3B Fungi - 0%3B Plants - 39%3B Viruses - 0%3B Other Eukaryotes - 0 (source: NCBI BLink).
AT1G13230	56	94	0.775592	0.00138498	0.00503754	Up	PII-2	Piriformospora indica-insensitive protein 2
AT2G41430	4827	8101	0.775332	1.34603e-198	3.33658e-196	Up	ERD15	Protein EARLY RESPONSIVE TO DEHYDRATION 15
AT4G34135	87	146	0.775239	5.98564e-05	0.000299114	Up	UGT73B2	UDP-glucosyl transferase 73B2
AT2G43610	90	151	0.77491	4.5683e-05	0.000233766	Up		Chitinase family protein
AT4G36010	928	1556	0.774004	1.96772e-39	7.84071e-38	Up		Pathogenesis-related thaumatin superfamily protein
AT2G33380	2438	4086	0.773349	1.2059e-100	1.26638e-98	Up	PXG3	Probable peroxygenase 3
AT1G28570	370	620	0.773101	1.24769e-16	2.00288e-15	Up		GDSL esterase/lipase At1g28570
AT1G68870	37	62	0.773101	0.0115965	0.0316779	Up	ATSOFL2	SOB five-like 2
AT1G25370	159	266	0.770758	6.32051e-08	4.91754e-07	Up		Protein of unknown function (DUF1639)
AT5G66620	113	189	0.770422	6.39548e-06	3.79562e-05	Up	DAR6	Protein DA1-related 6
AT5G67190	207	346	0.7695	7.47356e-10	7.18311e-09	Up	ERF010	Ethylene-responsive transcription factor ERF010
AT5G24590	1330	2221	0.768142	6.04871e-55	3.36674e-53	Up	ANAC091	TCV-interacting protein
AT4G12890	1020	1702	0.76702	2.08975e-42	8.85673e-41	Up		Gamma interferon responsive lysosomal thiol (GILT) reductase family protein
AT2G42730	51	85	0.765324	0.00260251	0.00876189	Up		F-box/LRR-repeat protein At2g42730
AT5G17800	120	200	0.765324	3.17365e-06	1.98988e-05	Up	AtMYB56	myb domain protein 56
AT5G59050	1382	2301	0.763862	2.65153e-56	1.51137e-54	Up		unknown protein%3B BEST Arabidopsis thaliana protein match is: unknown protein (TAIR:AT3G54000.1)%3B Has 35333 Blast hits to 34131 proteins in 2444 species: Archae - 798%3B Bacteria - 22429%3B Metazoa - 974%3B Fungi - 991%3B Plants - 531%3B Viruses - 0%3B Other Euk /.../s - 9610 (source: NCBI BLink).
AT1G70140	143	238	0.763305	4.47726e-07	3.14588e-06	Up	FH8	Formin-like protein 8
AT2G18860	137	228	0.763216	7.59362e-07	5.20517e-06	Up		Syntaxin/t-SNARE family protein
AT2G24100	517	860	0.762531	5.09546e-22	1.08843e-20	Up		unknown protein%3B BEST Arabidopsis thaliana protein match is: unknown protein (TAIR:AT4G30780.1)%3B Has 101 Blast hits to 101 proteins in 16 species: Archae - 0%3B Bacteria - 0%3B Metazoa - 0%3B Fungi - 0%3B Plants - 95%3B Viruses - 0%3B Other Eukaryotes - 6 (sour /.../BI BLink).
AT1G66080	98	163	0.762377	3.07987e-05	0.000162799	Up		unknown protein%3B CONTAINS InterPro DOMAIN/s: Protein of unknown function DUF775 (InterPro:IPR008493)%3B Has 285 Blast hits to 283 proteins in 133 species: Archae - 0%3B Bacteria - 0%3B Metazoa - 120%3B Fungi - 88%3B Plants - 50%3B Viruses - 0%3B Other Eukaryotes /.../source: NCBI BLink).
AT4G30600	3369	5602	0.76198	6.66849e-134	1.00112e-131	Up		signal recognition particle receptor alpha subunit family protein
AT5G02490	3748	6232	0.761933	1.17589e-148	1.87072e-146	Up	MED37D	Probable mediator of RNA polymerase II transcription subunit 37c
AT1G51520	80	133	0.761713	0.000156453	0.000714341	Up		RNA-binding (RRM/RBD/RNP motifs) family protein
AT2G15590	56	93	0.760162	0.00177573	0.00627779	Up		Protein of unknown function (DUF1685)
AT1G01570	94	156	0.759172	4.77646e-05	0.000243833	Up		Protein of unknown function (DUF604)
AT5G53050	367	608	0.75665	8.31445e-16	1.27608e-14	Up		alpha/beta-Hydrolases superfamily protein
AT1G76680	839	1389	0.755662	4.81456e-34	1.60621e-32	Up	OPR1	12-oxophytodienoate reductase 1
AT1G61930	55	91	0.754793	0.00211512	0.00731747	Up		Protein of unknown function%2C DUF584
AT5G58320	205	339	0.75402	2.11262e-09	1.94712e-08	Up	NET4A	Protein NETWORKED 4A
AT2G41120	75	124	0.753736	0.0003679	0.00154631	Up		unknown protein%3B INVOLVED IN: biological_process unknown%3B LOCATED IN: chloroplast%3B EXPRESSED IN: 19 plant structures%3B EXPRESSED DURING: 10 growth stages%3B CONTAINS InterPro DOMAIN/s: Protein of unknown function DUF309 (InterPro:IPR005500)%3B Has 349 Bl /.../ts to 349 proteins in 112 species: Archae - 2%3B Bacteria - 189%3B Metazoa - 0%3B Fungi - 0%3B Plants - 31%3B Viruses - 0%3B Other E…
AT3G28600	164	271	0.752955	8.95531e-08	6.84508e-07	Up		P-loop containing nucleoside triphosphate hydrolases superfamily protein
AT3G25160	43	71	0.751841	0.00653884	0.0194252	Up		ER lumen protein retaining receptor family protein
AT1G32520	172	284	0.751841	4.78256e-08	3.7789e-07	Up		unknown protein%3B FUNCTIONS IN: molecular_function unknown%3B INVOLVED IN: biological_process unknown%3B LOCATED IN: chloroplast%3B EXPRESSED IN: 24 plant structures%3B EXPRESSED DURING: 15 growth stages%3B Has 143 Blast hits to 142 proteins in 34 species: Arc /.../0%3B Bacteria - 0%3B Metazoa - 39%3B Fungi - 0%3B Plants - 56%3B Viruses - 0%3B Other Eukaryotes - 48 (source: NCBI BLink).
AT2G32800	364	601	0.751785	1.71281e-15	2.55341e-14	Up	LECRKS2	Receptor like protein kinase S.2
AT1G51440	275	454	0.751619	4.45131e-12	5.19108e-11	Up		Phospholipase A1-Igamma3%2C chloroplastic
AT1G75450	271	447	0.75034	8.55316e-12	9.69874e-11	Up	CKX5	Cytokinin dehydrogenase 5
AT3G53810	174	287	0.750322	4.33653e-08	3.44819e-07	Up	LECRK42	L-type lectin-domain containing receptor kinase IV.2
AT5G67300	1980	3265	0.749941	1.04914e-76	8.43985e-75	Up	MYB44	Transcription factor MYB44
AT1G76420	37	61	0.749642	0.0149032	0.0390686	Up	NAC031	Protein CUP-SHAPED COTYLEDON 3
AT5G42760	186	306	0.746587	1.91415e-08	1.58285e-07	Up		Leucine carboxyl methyltransferase
AT4G26580	62	102	0.746587	0.00130259	0.00477616	Up		RING/U-box superfamily protein
AT1G72450	4766	7840	0.746433	4.1634e-180	9.24536e-178	Up	TIFY11B	Protein TIFY 11B
AT5G09500	45	74	0.745959	0.00587436	0.0177053	Up	RPS15C	40S ribosomal protein S15-3
AT4G18950	593	975	0.745729	6.91479e-24	1.62167e-22	Up		Integrin-linked protein kinase family
AT4G32800	424	697	0.745453	1.92677e-17	3.24191e-16	Up	ERF043	Ethylene-responsive transcription factor ERF043
AT5G45890	1511	2483	0.744939	4.20318e-58	2.56744e-56	Up	SAG12	Senescence-specific cysteine protease SAG12
AT2G42980	56	92	0.744565	0.0022687	0.00777807	Up		Eukaryotic aspartyl protease family protein
AT5G67370	319	524	0.744369	1.67773e-13	2.20098e-12	Up		Protein of unknown function (DUF1230)
AT5G61270	92	151	0.743201	8.51303e-05	0.000411988	Up	BHLH72	Transcription factor PIF7
AT4G33050	209	343	0.743064	2.76327e-09	2.51634e-08	Up	EDA39	calmodulin-binding family protein
AT4G37900	39	64	0.742956	0.0104332	0.0289338	Up	GRDP2	Glycine-rich domain-containing protein 2
AT3G09032	64	105	0.742604	0.00117448	0.00435966	Up		unknown protein%3B BEST Arabidopsis thaliana protein match is: unknown protein (TAIR:AT5G01225.1)%3B Has 35333 Blast hits to 34131 proteins in 2444 species: Archae - 798%3B Bacteria - 22429%3B Metazoa - 974%3B Fungi - 991%3B Plants - 531%3B Viruses - 0%3B Other Euk /.../s - 9610 (source: NCBI BLink).
AT1G23730	122	200	0.741477	5.85333e-06	3.4992e-05	Up	BCA3	Beta carbonic anhydrase 3
AT5G39785	119	195	0.740871	7.65993e-06	4.47505e-05	Up		Protein of unknown function (DUF1666)
AT1G70950	69	113	0.740013	0.000804997	0.00313041	Up		TPX2 (targeting protein for Xklp2) protein family
AT4G27280	237	388	0.739528	2.82021e-10	2.82923e-09	Up		Calcium-binding EF-hand family protein
AT3G14810	508	831	0.738378	3.4571e-20	6.73661e-19	Up	MSL5	Mechanosensitive ion channel protein 5
AT1G69580	318	520	0.737843	3.12215e-13	3.9879e-12	Up		Homeodomain-like superfamily protein
AT5G43380	93	152	0.737127	9.10392e-05	0.000436914	Up	TOPP7	Serine/threonine-protein phosphatase PP1 isozyme 7
AT4G00690	41	67	0.736896	0.00935211	0.0263054	Up	ULP1B	UB-like protease 1B
AT2G29450	1703	2782	0.736402	1.17999e-63	8.03672e-62	Up	GSTU5	Glutathione S-transferase U5
AT5G47150	206	336	0.734175	5.69365e-09	5.00938e-08	Up		YDG domain-containing protein At5g47150
AT2G18196	73	119	0.733352	0.000655048	0.00260092	Up		Heavy metal transport/detoxification superfamily protein
AT2G28260	108	176	0.732903	2.99672e-05	0.0001586	Up	CNGC15	Putative cyclic nucleotide-gated ion channel 15
AT1G22275	54	88	0.732903	0.00321291	0.010505	Up	ZYP1B	Synaptonemal complex protein 2
AT5G55050	259	422	0.732649	7.57994e-11	7.97972e-10	Up		GDSL esterase/lipase At5g55050
AT1G26820	302	492	0.732468	2.10945e-12	2.52636e-11	Up	RNS3	Ribonuclease 3
AT1G33560	364	593	0.732452	1.06494e-14	1.50148e-13	Up	ADR1	Disease resistance protein ADR1
AT2G30500	1639	2670	0.732382	1.43137e-60	9.19093e-59	Up	NET4B	Protein NETWORKED 4B
AT2G32235	43	70	0.731377	0.00838263	0.0239738	Up		unknown protein%3B Has 38 Blast hits to 38 proteins in 14 species: Archae - 0%3B Bacteria - 4%3B Metazoa - 11%3B Fungi - 11%3B Plants - 11%3B Viruses - 0%3B Other Eukaryotes - 1 (source: NCBI BLink).
AT3G17609	102	166	0.730972	5.12068e-05	0.000259479	Up	HYH	Transcription factor HY5-like
AT3G05200	110	179	0.730814	2.70935e-05	0.000144359	Up	ATL6	E3 ubiquitin-protein ligase ATL6
AT5G42630	56	91	0.728798	0.00288814	0.00959845	Up	KAN4	Probable transcription factor KAN4
AT5G18510	56	91	0.728798	0.00288814	0.00959845	Up		Aminotransferase-like%2C plant mobile domain family protein
AT3G58620	663	1077	0.728296	3.6869e-25	9.16054e-24	Up	TTL4	TPR repeat-containing thioredoxin TTL4
AT1G10090	779	1265	0.727801	2.96838e-29	8.62125e-28	Up		CSC1-like protein At1g10090
AT1G56553	77	125	0.727356	0.000532981	0.0021638	Up		Defensin-like protein 199
AT3G11820	921	1495	0.727231	2.81514e-34	9.43604e-33	Up	SYP121	Syntaxin-121
AT3G13910	37	60	0.725796	0.0190536	0.0481717	Up		Protein of unknown function (DUF3511)
AT5G03670	58	94	0.724966	0.00259619	0.00874336	Up		unknown protein%3B BEST Arabidopsis thaliana protein match is: unknown protein (TAIR:AT2G36420.1)%3B Has 700 Blast hits to 624 proteins in 104 species: Archae - 0%3B Bacteria - 18%3B Metazoa - 333%3B Fungi - 60%3B Plants - 73%3B Viruses - 24%3B Other Eukaryotes - 1 /.../urce: NCBI BLink).
AT4G39790	50	81	0.724352	0.00506955	0.0155904	Up		Protein of unknown function (DUF630 and DUF632)
AT1G48300	898	1454	0.723598	4.54437e-33	1.48584e-31	Up		unknown protein%3B FUNCTIONS IN: molecular_function unknown%3B INVOLVED IN: biological_process unknown%3B LOCATED IN: endomembrane system%3B EXPRESSED IN: 24 plant structures%3B EXPRESSED DURING: 15 growth stages%3B Has 96 Blast hits to 87 proteins in 37 specie /.../hae - 0%3B Bacteria - 2%3B Metazoa - 12%3B Fungi - 2%3B Plants - 65%3B Viruses - 0%3B Other Eukaryotes - 15 (source: NCBI BLink).
AT3G16510	291	471	0.723066	9.98449e-12	1.12678e-10	Up		Calcium-dependent lipid-binding (CaLB domain) family protein
AT4G30090	157	254	0.722422	7.16845e-07	4.92958e-06	Up		Protein embryo defective 1353
AT3G21660	47	76	0.721697	0.00673481	0.0199241	Up	PUX6	Plant UBX domain-containing protein 6
AT4G27500	398	643	0.720409	2.02176e-15	2.9993e-14	Up	PPI1	Proton pump-interactor 1
AT2G45930	52	84	0.720236	0.00454897	0.0142129	Up		unknown protein%3B FUNCTIONS IN: molecular_function unknown%3B INVOLVED IN: biological_process unknown%3B LOCATED IN: mitochondrion%3B BEST Arabidopsis thaliana protein match is: unknown protein (TAIR:AT4G16090.1)%3B Has 161 Blast hits to 161 proteins in 2 sp /.../ Archae - 0%3B Bacteria - 0%3B Metazoa - 0%3B Fungi - 0%3B Plants - 161%3B Viruses - 0%3B Other Eukaryotes - 0 (source: NCBI BLink).
AT3G44540	117	189	0.720236	2.13393e-05	0.000115783	Up	FAR4	Probable fatty acyl-CoA reductase 4
AT4G05590	39	63	0.720236	0.0170483	0.043782	Up	MPC3	Mitochondrial pyruvate carrier 3
AT3G45940	272	439	0.718973	7.02057e-11	7.42384e-10	Up	XYL2	Putative alpha-xylosidase 2
AT1G51800	119	192	0.718503	1.53563e-05	8.56752e-05	Up		Leucine-rich repeat protein kinase family protein
AT1G78290	98	158	0.717429	9.978e-05	0.000474589	Up	SRK2C	Serine/threonine-protein kinase SRK2C
AT2G33260	67	108	0.717157	0.00143151	0.00518379	Up		Tryptophan/tyrosine permease
AT1G75860	974	1570	0.717129	4.61189e-35	1.58575e-33	Up		unknown protein%3B BEST Arabidopsis thaliana protein match is: unknown protein (TAIR:AT1G20100.1)%3B Has 258 Blast hits to 235 proteins in 58 species: Archae - 0%3B Bacteria - 4%3B Metazoa - 59%3B Fungi - 16%3B Plants - 90%3B Viruses - 0%3B Other Eukaryotes - 89 (s /.../ NCBI BLink).
AT1G59910	1070	1724	0.716507	3.0451e-38	1.16545e-36	Up	FH7	Formin-like protein 7
AT5G46490	72	116	0.716414	0.000979464	0.00372196	Up		Disease resistance protein (TIR-NBS-LRR class) family
AT3G46620	697	1122	0.715201	2.11428e-25	5.32768e-24	Up		zinc finger (C3HC4-type RING finger) family protein
AT5G55330	174	280	0.714698	2.15498e-07	1.57598e-06	Up	AT6	Probable long-chain-alcohol O-fatty-acyltransferase 6
AT4G36770	51	82	0.713485	0.0054121	0.0164727	Up	UGT72C1	UDP-glycosyltransferase 72C1
AT5G26030	1380	2218	0.712949	2.39821e-48	1.18619e-46	Up	HEM15	Ferrochelatase-1%2C chloroplastic/mitochondrial
AT5G11070	649	1043	0.712807	1.2966e-23	3.011e-22	Up		unknown protein%3B Has 1807 Blast hits to 1807 proteins in 277 species: Archae - 0%3B Bacteria - 0%3B Metazoa - 736%3B Fungi - 347%3B Plants - 385%3B Viruses - 0%3B Other Eukaryotes - 339 (source: NCBI BLink).
AT2G17290	702	1128	0.712583	2.29927e-25	5.78016e-24	Up	CPK6	Calcium-dependent protein kinase 6
AT5G08790	594	954	0.711885	1.25916e-21	2.62392e-20	Up	NAC081	Protein ATAF2
AT1G67360	994	1596	0.711501	4.18257e-35	1.44278e-33	Up		REF/SRPP-like protein At1g67360
AT2G25940	43	69	0.710618	0.0106971	0.0295506	Up	ALPHA-VPE	Vacuolar-processing enzyme alpha-isozyme
AT1G30640	371	595	0.709829	5.00835e-14	6.76174e-13	Up		Protein kinase family protein
AT1G11420	53	85	0.709829	0.00485228	0.0150066	Up	ATDUF2	DOMAIN OF UNKNOWN FUNCTION 724 2
AT2G36190	570	914	0.709591	9.83751e-21	1.97845e-19	Up	CWINV4	Beta-fructofuranosidase%2C insoluble isoenzyme CWINV4
AT3G25600	116	186	0.709536	3.15224e-05	0.00016613	Up	CML16	Probable calcium-binding protein CML16
AT2G21590	769	1233	0.709476	2.05561e-27	5.61094e-26	Up	APL4	Probable glucose-1-phosphate adenylyltransferase large subunit%2C chloroplastic
AT3G23920	3108	4982	0.709097	2.25895e-105	2.50814e-103	Up	BAM1	Beta-amylase 1%2C chloroplastic
AT1G64970	583	934	0.708285	4.63609e-21	9.47576e-20	Up	VTE4	Tocopherol O-methyltransferase%2C chloroplastic
AT1G79520	200	320	0.70643	3.73798e-08	2.99235e-07	Up	MTP9	Metal tolerance protein 9
AT3G18950	150	240	0.70643	2.23507e-06	1.43257e-05	Up		Transducin/WD40 repeat-like superfamily protein
AT5G44390	95	152	0.70643	0.000164357	0.00074707	Up		FAD-binding Berberine family protein
AT4G23770	80	128	0.70643	0.000511951	0.00208557	Up		unknown protein%3B BEST Arabidopsis thaliana protein match is: unknown protein (TAIR:AT4G23780.1)%3B Has 17 Blast hits to 17 proteins in 6 species: Archae - 0%3B Bacteria - 2%3B Metazoa - 0%3B Fungi - 0%3B Plants - 13%3B Viruses - 0%3B Other Eukaryotes - 2 (source: /.../BLink).
AT3G10880	60	96	0.70643	0.0029512	0.0097844	Up		unknown protein%3B BEST Arabidopsis thaliana protein match is: unknown protein (TAIR:AT5G05180.1)%3B Has 15699 Blast hits to 11378 proteins in 1134 species: Archae - 391%3B Bacteria - 2054%3B Metazoa - 6851%3B Fungi - 1354%3B Plants - 1096%3B Viruses - 119%3B Other /.../yotes - 3834 (source: NCBI BLink).
AT1G11593	45	72	0.70643	0.00956777	0.026827	Up		Plant invertase/pectin methylesterase inhibitor superfamily protein
AT3G05190	247	395	0.7057	1.03408e-09	9.82815e-09	Up		Branched-chain-amino-acid aminotransferase-like protein 1
AT1G78570	7162	11450	0.705272	1.52859e-237	4.72268e-235	Up	RHM1	Trifunctional UDP-glucose 4%2C6-dehydratase/UDP-4-keto-6-deoxy-D-glucose 3%2C5-epimerase/UDP-4-keto-L-rhamnose-reductase RHM1
AT2G40095	112	179	0.704819	4.84494e-05	0.000246915	Up		Alpha/beta hydrolase related protein
AT1G17340	335	535	0.703736	1.39692e-12	1.69588e-11	Up	SAC5	Phosphoinositide phosphatase SAC5
AT5G66630	200	319	0.701915	4.66553e-08	3.69739e-07	Up	DAR5	Protein DA1-related 5
AT1G76390	185	295	0.701548	1.72319e-07	1.27375e-06	Up	PUB43	U-box domain-containing protein 43
AT5G64850	842	1342	0.700851	4.05837e-29	1.17549e-27	Up		FUNCTIONS IN: molecular_function unknown%3B INVOLVED IN: biological_process unknown%3B LOCATED IN: plasma membrane%3B EXPRESSED IN: 22 plant structures%3B EXPRESSED DURING: 13 growth stages%3B CONTAINS InterPro DOMAIN/s: RPM1-interacting protein 4%2C defence re /.../ (InterPro:IPR008700)%3B BEST Arabidopsis thaliana protein match is: unknown protein (TAIR:AT5G09960.1)%3B Has 30201 Blast hits to 1…
AT5G37540	472	752	0.700304	6.40663e-17	1.04898e-15	Up		Eukaryotic aspartyl protease family protein
AT3G18295	194	309	0.699909	9.79449e-08	7.44381e-07	Up		Protein of unknown function (DUF1639)
AT4G18372	54	86	0.699736	0.00516668	0.0158548	Up		Small nuclear ribonucleoprotein family protein
AT2G38740	804	1279	0.698107	1.20439e-27	3.33444e-26	Up	SGPP	Haloacid dehalogenase-like hydrolase domain-containing protein Sgpp
AT1G15960	149	237	0.697933	3.28004e-06	2.05055e-05	Up	NRAMP6	Metal transporter Nramp6
AT4G10040	415	660	0.697713	5.582e-15	8.01867e-14	Up	CYTC-2	Cytochrome c-2
AT4G35110	642	1021	0.697696	2.24494e-22	4.90346e-21	Up		Arabidopsis phospholipase-like protein (PEARLI 4) family
AT2G26170	331	526	0.69659	3.28494e-12	3.86471e-11	Up	CYP711A1	Cytochrome P450 711A1
AT4G20070	226	359	0.696019	9.95595e-09	8.50324e-08	Up	AAH	Allantoate deiminase
AT1G05010	481	764	0.695894	4.5752e-17	7.54908e-16	Up	ACO4	1-aminocyclopropane-1-carboxylate oxidase 4
AT1G06620	272	432	0.695783	3.27097e-10	3.26301e-09	Up		1-aminocyclopropane-1-carboxylate oxidase homolog 1
AT1G72430	119	189	0.695783	3.77685e-05	0.000195567	Up		SAUR-like auxin-responsive protein family
AT1G45145	186	295	0.693771	2.27633e-07	1.6596e-06	Up	TRX5	Thioredoxin H5
AT5G63500	41	65	0.693174	0.0152254	0.0397763	Up		Protein of unknown function (DUF 3339)
AT2G31880	545	864	0.693133	6.33714e-19	1.15565e-17	Up	SOBIR1	Leucine-rich repeat receptor-like serine/threonine/tyrosine-protein kinase SOBIR1
AT3G57450	284	450	0.692392	1.43967e-10	1.47979e-09	Up		unknown protein%3B Has 65 Blast hits to 65 proteins in 11 species: Archae - 0%3B Bacteria - 0%3B Metazoa - 0%3B Fungi - 0%3B Plants - 65%3B Viruses - 0%3B Other Eukaryotes - 0 (source: NCBI BLink).
AT5G41740	84	133	0.691323	0.000519237	0.00211242	Up		Disease resistance protein (TIR-NBS-LRR class) family
AT3G26980	407	644	0.69039	1.98069e-14	2.74362e-13	Up	MUB4	Membrane-anchored ubiquitin-fold protein 4
AT1G71330	79	125	0.690362	0.000952162	0.00362986	Up	NAP5	Probable non-intrinsic ABC protein 5
AT5G17300	514	813	0.689845	9.72704e-18	1.65889e-16	Up	RVE1	Protein REVEILLE 1
AT2G23550	74	117	0.68927	0.00139036	0.00505451	Up	MES6	Putative methylesterase 6
AT3G01490	124	196	0.688872	2.60103e-05	0.000139039	Up		Protein kinase superfamily protein
AT1G77110	69	109	0.688018	0.00203576	0.00708199	Up	PIN6	Probable auxin efflux carrier component 6
AT2G31730	121	191	0.686924	3.40348e-05	0.000177701	Up		basic helix-loop-helix (bHLH) DNA-binding superfamily protein
AT1G21790	699	1103	0.686427	2.2186e-23	5.10206e-22	Up		TRAM%2C LAG1 and CLN8 (TLC) lipid-sensing domain containing protein
AT1G19770	1072	1691	0.68593	6.41226e-35	2.19417e-33	Up	PUP14	Probable purine permease 14
AT1G26560	2020	3186	0.685749	2.62176e-64	1.81463e-62	Up	BGLU40	Beta-glucosidase 40
AT5G25970	59	93	0.684874	0.00440501	0.0138077	Up		Core-2/I-branching beta-1%2C6-N-acetylglucosaminyltransferase family protein
AT1G80760	500	788	0.684626	4.59461e-17	7.57525e-16	Up	NIP6-1	Aquaporin NIP6-1
AT3G23730	1076	1695	0.683966	8.01874e-35	2.72637e-33	Up	XTH16	Probable xyloglucan endotransglucosylase/hydrolase protein 16
AT3G55100	153	241	0.68386	4.13771e-06	2.53689e-05	Up	ABCG17	ABC transporter G family member 17
AT4G20140	94	148	0.683223	0.000304017	0.00130377	Up	GSO1	LRR receptor-like serine/threonine-protein kinase GSO1
AT4G09760	183	288	0.682584	4.56864e-07	3.20692e-06	Up	F17A8.110	Probable choline kinase 3
AT1G69870	3281	5163	0.682432	3.47543e-102	3.74188e-100	Up	NPF2.13	Protein NRT1/ PTR FAMILY 2.13
AT3G56260	82	129	0.682034	0.000724443	0.00284309	Up		unknown protein%3B Has 20 Blast hits to 19 proteins in 11 species: Archae - 0%3B Bacteria - 0%3B Metazoa - 4%3B Fungi - 2%3B Plants - 10%3B Viruses - 0%3B Other Eukaryotes - 4 (source: NCBI BLink).
AT1G77390	96	151	0.681801	0.000273265	0.00118163	Up	CYCA1-2	Cyclin-A1-2
AT5G09990	77	121	0.680435	0.00132376	0.00484544	Up	PEP5	Elicitor peptide 5
AT1G61450	56	88	0.680435	0.00582869	0.01759	Up		unknown protein%3B BEST Arabidopsis thaliana protein match is: unknown protein (TAIR:AT1G61415.1)%3B Has 30201 Blast hits to 17322 proteins in 780 species: Archae - 12%3B Bacteria - 1396%3B Metazoa - 17338%3B Fungi - 3422%3B Plants - 5037%3B Viruses - 0%3B Other Eu /.../es - 2996 (source: NCBI BLink).
AT2G22930	42	66	0.680435	0.0161882	0.0418659	Up	UGT79B8	UDP-glycosyltransferase 79B8
AT1G63522	95	149	0.677671	0.000321933	0.00137314	Up		Defensin-like protein 278
AT1G62380	8954	14034	0.67668	2.28431e-270	8.54331e-268	Up	ACO2	1-aminocyclopropane-1-carboxylate oxidase 2
AT1G56140	525	822	0.675179	2.22501e-17	3.71729e-16	Up		Probable LRR receptor-like serine/threonine-protein kinase At1g56140
AT1G73500	649	1015	0.673548	5.24575e-21	1.06707e-19	Up	MKK9	Mitogen-activated protein kinase kinase 9
AT1G68760	133	208	0.673516	2.24728e-05	0.000121438	Up	NUDT1	Nudix hydrolase 1
AT1G54575	245	383	0.672921	8.04988e-09	6.96459e-08	Up		unknown protein%3B Has 35333 Blast hits to 34131 proteins in 2444 species: Archae - 798%3B Bacteria - 22429%3B Metazoa - 974%3B Fungi - 991%3B Plants - 531%3B Viruses - 0%3B Other Eukaryotes - 9610 (source: NCBI BLink).
AT3G15990	574	897	0.672416	1.10461e-18	1.98551e-17	Up	SULTR3%3B4	Probable sulfate transporter 3.4
AT3G15650	80	125	0.672215	0.00125822	0.00463099	Up		alpha/beta-Hydrolases superfamily protein
AT4G33930	48	75	0.672215	0.0114899	0.0314309	Up		Cupredoxin superfamily protein
AT4G14730	518	809	0.671546	6.57106e-17	1.07342e-15	Up		Bax inhibitor-1 family protein
AT4G14365	73	114	0.671424	0.00204944	0.00711912	Up	XBAT34	Putative E3 ubiquitin-protein ligase XBAT34
AT2G39650	98	153	0.671036	0.000305986	0.00131142	Up		Protein of unknown function (DUF506)
AT5G66130	93	145	0.669109	0.000446535	0.00184338	Up	RAD17	Cell cycle checkpoint protein RAD17
AT1G10650	365	569	0.668891	2.62371e-12	3.11427e-11	Up		SBP (S-ribonuclease binding protein) family protein
AT5G63850	1249	1946	0.668097	3.51909e-38	1.34204e-36	Up	AAP4	Amino acid permease 4
AT3G15353	2023	3150	0.667214	1.29079e-60	8.31331e-59	Up	MT3	metallothionein 3
AT3G03020	307	478	0.66713	1.77305e-10	1.80938e-09	Up		unknown protein%3B FUNCTIONS IN: molecular_function unknown%3B INVOLVED IN: biological_process unknown%3B LOCATED IN: chloroplast%3B EXPRESSED IN: 21 plant structures%3B EXPRESSED DURING: 13 growth stages%3B Has 5 Blast hits to 5 proteins in 1 species: Archae - /.../cteria - 0%3B Metazoa - 0%3B Fungi - 0%3B Plants - 5%3B Viruses - 0%3B Other Eukaryotes - 0 (source: NCBI BLink).
AT5G12010	923	1436	0.666012	1.88476e-28	5.35725e-27	Up		unknown protein%3B INVOLVED IN: response to salt stress%3B LOCATED IN: chloroplast%2C plasma membrane%2C membrane%3B EXPRESSED IN: 23 plant structures%3B EXPRESSED DURING: 13 growth stages%3B BEST Arabidopsis thaliana protein match is: unknown protein (TAIR:AT4G2 /.../)%3B Has 1807 Blast hits to 1807 proteins in 277 species: Archae - 0%3B Bacteria - 0%3B Metazoa - 736%3B Fungi - 347%3B Plants - 3…
AT4G06880	54	84	0.665788	0.00818135	0.0234801	Up
AT4G18220	90	140	0.665788	0.000585875	0.00235432	Up		Drug/metabolite transporter superfamily protein
AT3G20480	63	98	0.665788	0.00442474	0.0138634	Up	LPXK	Probable tetraacyldisaccharide 4'-kinase%2C mitochondrial
AT1G35310	128	199	0.664983	4.04784e-05	0.000208686	Up	MLP168	MLP-like protein 168
AT1G70000	168	261	0.663947	2.61619e-06	1.65791e-05	Up		myb-like transcription factor family protein
AT1G19840	103	160	0.663786	0.000260997	0.00113295	Up		SAUR-like auxin-responsive protein family
AT5G42200	47	73	0.663594	0.0136438	0.0362621	Up	ATL23	E3 ubiquitin-protein ligase ATL23
AT1G27910	654	1015	0.662476	1.93079e-20	3.8147e-19	Up	PUB45	U-box domain-containing protein 45
AT1G61820	87	135	0.66223	0.00076931	0.00300479	Up	BGLU46	Beta-glucosidase 46
AT1G69260	98	152	0.661576	0.000380258	0.00159417	Up	AFP1	Ninja-family protein AFP1
AT3G04010	169	262	0.660902	2.75941e-06	1.74503e-05	Up		O-Glycosyl hydrolases family 17 protein
AT4G23810	202	313	0.660166	3.61112e-07	2.56009e-06	Up	WRKY53	Probable WRKY transcription factor 53
AT3G13520	680	1053	0.659257	6.33113e-21	1.28296e-19	Up	AGP12	Arabinogalactan peptide 12
AT1G15670	135	209	0.658902	3.10442e-05	0.000163893	Up		F-box/kelch-repeat protein At1g15670
AT4G34390	491	760	0.658635	1.5112e-15	2.26872e-14	Up	XLG2	Extra-large guanine nucleotide-binding protein 2
AT4G25620	561	868	0.658053	1.87801e-17	3.16236e-16	Up		hydroxyproline-rich glycoprotein family protein
AT5G24390	106	164	0.65799	0.000247511	0.00108058	Up		Ypt/Rab-GAP domain of gyp1p superfamily protein
AT4G02280	128	198	0.657715	5.01361e-05	0.000254719	Up	SUS3	Sucrose synthase 3
AT1G07290	64	99	0.657715	0.00467584	0.0145454	Up	GONST2	GDP-mannose transporter GONST2
AT1G75000	130	201	0.657042	4.50559e-05	0.000230834	Up		GNS1/SUR4 membrane protein family
AT5G65140	1418	2192	0.656749	1.4413e-41	6.0011e-40	Up	TPPJ	Probable trehalose-phosphate phosphatase J
AT1G01260	667	1031	0.656644	2.04084e-20	4.02094e-19	Up	BHLH13	Transcription factor bHLH13
AT2G41040	154	238	0.65639	1.0262e-05	5.87288e-05	Up		Uncharacterized methyltransferase At2g41040%2C chloroplastic
AT3G27540	180	278	0.655446	1.7194e-06	1.11955e-05	Up		beta-1%2C4-N-acetylglucosaminyltransferase family protein
AT1G13960	294	454	0.655235	8.83323e-10	8.45183e-09	Up	WRKY4	Probable WRKY transcription factor 4
AT2G45890	57	88	0.6549	0.00772703	0.0223629	Up	ROPGEF4	Rop guanine nucleotide exchange factor 4
AT1G05690	103	159	0.654741	0.000323511	0.00137932	Up	BT3	BTB/POZ and TAZ domain-containing protein 3
AT1G09575	129	199	0.653756	5.28529e-05	0.000267248	Up		Calcium uniporter protein 6%2C mitochondrial
AT2G05940	649	1001	0.65351	1.15813e-19	2.19652e-18	Up		Protein kinase superfamily protein
AT4G38300	48	74	0.652849	0.0144314	0.0380235	Up		glycosyl hydrolase family 10 protein
AT5G41790	2979	4591	0.652339	2.95449e-84	2.59193e-82	Up	CIP1	COP1-interactive protein 1
AT5G52250	187	288	0.651389	1.32294e-06	8.75039e-06	Up	RUP1	WD repeat-containing protein RUP1
AT5G46240	564	868	0.650358	4.03812e-17	6.68359e-16	Up	KAT1	Potassium channel KAT1
AT3G25400	193	297	0.65022	9.67473e-07	6.54126e-06	Up		CONTAINS InterPro DOMAIN/s: NTP Pyrophosphohydrolase MazG-related%2C RS21-C6 (InterPro:IPR011394)%2C EAR (InterPro:IPR009039)%2C NTP pyrophosphohydrolase MazG%2C putative catalytic core (InterPro:IPR004518)%3B Has 1123 Blast hits to 1121 proteins in 452 speci /.../chae - 22%3B Bacteria - 753%3B Metazoa - 81%3B Fungi - 3%3B Plants - 83%3B Viruses - 0%3B Other Eukaryotes - 181 (source: NCBI BLink).
AT5G15350	1144	1760	0.649847	3.58707e-33	1.17645e-31	Up	ENODL17	Lamin-like protein
AT3G45010	806	1240	0.649847	8.58295e-24	2.00407e-22	Up	SCPL48	Serine carboxypeptidase-like 48
AT1G18140	104	160	0.649847	0.000341003	0.00144351	Up	LAC1	Laccase-1
AT4G28140	494	760	0.649847	3.25435e-15	4.74205e-14	Up	ERF054	Ethylene-responsive transcription factor ERF054
AT5G53550	147	226	0.648865	2.02966e-05	0.000110689	Up	YSL3	Metal-nicotianamine transporter YSL3
AT3G50070	468	719	0.647842	2.25698e-14	3.12025e-13	Up	CYCD3-3	Cyclin-D3-3
AT5G11260	155	238	0.647052	1.33167e-05	7.50823e-05	Up	HY5	Transcription factor HY5
AT1G76180	8648	13272	0.646306	5.75618e-236	1.753e-233	Up	ERD14	Dehydrin ERD14
AT2G39710	202	310	0.646271	6.72029e-07	4.64386e-06	Up		Eukaryotic aspartyl protease family protein
AT5G44490	73	112	0.645889	0.00316762	0.0103776	Up		FBD%2C F-box%2C Skp2-like and Leucine Rich Repeat domains containing protein
AT5G39660	427	655	0.645617	3.7577e-13	4.77109e-12	Up	CDF2	Cyclic dof factor 2
AT5G24120	311	477	0.645433	6.12421e-10	5.93976e-09	Up	SIGE	RNA polymerase sigma factor sigE%2C chloroplastic/mitochondrial
AT3G62610	165	253	0.64503	6.39945e-06	3.79587e-05	Up	ATMYB11	myb domain protein 11
AT2G29410	45	69	0.64503	0.0192233	0.048529	Up	MTPB	Metal tolerance protein B
AT4G15650	45	69	0.64503	0.0192233	0.048529	Up		unknown protein%3B FUNCTIONS IN: molecular_function unknown%3B INVOLVED IN: N-terminal protein myristoylation%3B LOCATED IN: cellular_component unknown%3B EXPRESSED IN: male gametophyte%2C flower%2C pollen tube%3B EXPRESSED DURING: L mature pollen stage%2C M germin /.../ollen stage%2C 4 anthesis%3B Has 5184 Blast hits to 3451 proteins in 562 species: Archae - 30%3B Bacteria - 838%3B Metazoa - 157…
AT3G58790	1279	1961	0.644932	2.81095e-36	1.0004e-34	Up	GAUT15	Probable galacturonosyltransferase 15
AT2G35760	756	1157	0.642289	6.68712e-22	1.41565e-20	Up		CASP-like protein 2B2
AT2G34510	891	1363	0.641647	1.87622e-25	4.75027e-24	Up		Protein of unknown function%2C DUF642
AT2G01150	370	565	0.639084	2.15735e-11	2.37187e-10	Up	RHA2B	Probable E3 ubiquitin-protein ligase RHA2B
AT1G15100	135	206	0.638043	5.82811e-05	0.000291857	Up	RHA2A	E3 ubiquitin-protein ligase RHA2A
AT1G71110	255	389	0.637631	3.096e-08	2.50953e-07	Up		unknown protein%3B FUNCTIONS IN: molecular_function unknown%3B INVOLVED IN: biological_process unknown%3B LOCATED IN: endomembrane system%3B BEST Arabidopsis thaliana protein match is: unknown protein (TAIR:AT2G12400.1)%3B Has 173 Blast hits to 169 proteins i /.../pecies: Archae - 0%3B Bacteria - 0%3B Metazoa - 3%3B Fungi - 0%3B Plants - 165%3B Viruses - 0%3B Other Eukaryotes - 5 (source: NCBI BL…
AT2G37900	177	270	0.637568	4.15843e-06	2.54886e-05	Up	NPF5.6	Protein NRT1/ PTR FAMILY 5.6
AT5G19730	653	996	0.637421	8.6445e-19	1.56305e-17	Up	PME53	Probable pectinesterase 53
AT1G26945	210	320	0.636041	5.41185e-07	3.77766e-06	Up	PRE6	Transcription factor PRE6
AT2G42800	482	734	0.635105	3.68301e-14	5.02653e-13	Up	AtRLP29	receptor like protein 29
AT1G12672	67	102	0.634695	0.00547665	0.0166502	Up		unknown protein%3B LOCATED IN: endomembrane system%3B BEST Arabidopsis thaliana protein match is: unknown protein (TAIR:AT1G12663.1)%3B Has 4 Blast hits to 4 proteins in 1 species: Archae - 0%3B Bacteria - 0%3B Metazoa - 0%3B Fungi - 0%3B Plants - 4%3B Viruses - 0%3B /.../ Eukaryotes - 0 (source: NCBI BLink).
AT1G53430	630	959	0.634537	4.59358e-18	7.99395e-17	Up		Leucine-rich repeat transmembrane protein kinase
AT1G24330	318	484	0.634339	8.65453e-10	8.28829e-09	Up	PUB6	U-box domain-containing protein 6
AT1G04220	774	1178	0.634292	8.84425e-22	1.86122e-20	Up	KCS17	3-ketoacyl-CoA synthase 17
AT1G01130	115	175	0.634079	0.000258413	0.00112265	Up		CONTAINS InterPro DOMAIN/s: CBL-interacting protein kinase (InterPro:IPR020660)%2C Calcium/calmodulin-dependent protein kinase-like (InterPro:IPR020636)%3B BEST Arabidopsis thaliana protein match is: unknown protein (TAIR:AT5G47170.1)%3B Has 176 Blast hit /.../76 proteins in 20 species: Archae - 0%3B Bacteria - 0%3B Metazoa - 0%3B Fungi - 0%3B Plants - 176%3B Viruses - 0%3B Other Eukaryotes - 0 (…
AT5G05160	253	385	0.634079	4.21047e-08	3.35672e-07	Up		Probable leucine-rich repeat receptor-like protein kinase At5g05160
AT2G13790	652	992	0.633827	1.49369e-18	2.6602e-17	Up	SERK4	Somatic embryogenesis receptor kinase 4
AT5G20190	1352	2057	0.633805	8.29147e-37	3.0215e-35	Up		Tetratricopeptide repeat (TPR)-like superfamily protein
AT2G36870	679	1033	0.633715	2.77293e-19	5.16273e-18	Up	XTH32	Probable xyloglucan endotransglucosylase/hydrolase protein 32
AT1G19540	121	184	0.633057	0.000187444	0.000842491	Up		NmrA-like negative transcriptional regulator family protein
AT1G74330	315	479	0.633032	1.11685e-09	1.05349e-08	Up		Protein kinase superfamily protein
AT3G05580	398	605	0.632525	7.55994e-12	8.62756e-11	Up	TOPP9	Serine/threonine-protein phosphatase PP1 isozyme 9
AT1G14480	100	152	0.63243	0.00064524	0.00256915	Up		Ankyrin repeat family protein
AT5G38565	50	76	0.63243	0.0160646	0.0415916	Up		Probable FBD-associated F-box protein At5g38565
AT1G35190	127	193	0.632131	0.000110323	0.000518148	Up		2-oxoglutarate (2OG) and Fe(II)-dependent oxygenase superfamily protein
AT1G77990	129	196	0.631841	9.9011e-05	0.000471458	Up	SULTR2%3B2	Sulfate transporter 2.2
AT3G46930	181	275	0.6318	4.12649e-06	2.53147e-05	Up		Protein kinase superfamily protein
AT3G19380	239	363	0.631317	1.30932e-07	9.82821e-07	Up	PUB25	U-box domain-containing protein 25
AT1G65560	293	445	0.631263	4.28936e-09	3.8132e-08	Up		Zinc-binding dehydrogenase family protein
AT4G00180	162	246	0.631023	1.53878e-05	8.57838e-05	Up	YAB3	Axial regulator YABBY 3
AT5G49480	276	419	0.63064	1.40119e-08	1.17833e-07	Up	ATCP1	Ca2+-binding protein 1
AT2G42990	87	132	0.629809	0.00146415	0.00529389	Up		GDSL esterase/lipase At2g42990
AT4G32020	5490	8329	0.629696	3.62892e-142	5.68834e-140	Up		unknown protein%3B FUNCTIONS IN: molecular_function unknown%3B INVOLVED IN: biological_process unknown%3B LOCATED IN: chloroplast%3B EXPRESSED IN: 24 plant structures%3B EXPRESSED DURING: 15 growth stages%3B BEST Arabidopsis thaliana protein match is: unknown p /.../ (TAIR:AT2G25250.1)%3B Has 65 Blast hits to 65 proteins in 19 species: Archae - 0%3B Bacteria - 0%3B Metazoa - 3%3B Fungi - 8%3B Pla…
AT5G62230	1635	2480	0.629408	1.55866e-43	6.72622e-42	Up	ERL1	LRR receptor-like serine/threonine-protein kinase ERL1
AT5G48900	424	643	0.629113	1.97401e-12	2.37081e-11	Up		Probable pectate lyase 20
AT2G02765	157	238	0.628555	2.21677e-05	0.000119881	Up
AT4G22780	930	1409	0.627727	2.49284e-25	6.25204e-24	Up	ACR7	ACT domain-containing protein ACR7
AT1G17620	2794	4233	0.627707	9.90369e-73	7.70536e-71	Up		Late embryogenesis abundant (LEA) hydroxyproline-rich glycoprotein family
AT5G05140	641	971	0.627505	6.35997e-18	1.09428e-16	Up	MED26B	Probable mediator of RNA polymerase II transcription subunit 26b
AT1G48870	68	103	0.627396	0.00575939	0.017408	Up		Transducin/WD40 repeat-like superfamily protein
AT2G38010	537	813	0.626692	2.93648e-15	4.29649e-14	Up		Neutral ceramidase
AT2G41420	2189	3312	0.625789	4.77387e-57	2.78058e-55	Up		Cysteine-rich and transmembrane domain-containing protein A
AT5G05180	326	493	0.625074	1.0409e-09	9.88414e-09	Up		unknown protein%3B BEST Arabidopsis thaliana protein match is: unknown protein (TAIR:AT3G10880.1)%3B Has 1807 Blast hits to 1807 proteins in 277 species: Archae - 0%3B Bacteria - 0%3B Metazoa - 736%3B Fungi - 347%3B Plants - 385%3B Viruses - 0%3B Other Eukaryotes - /.../source: NCBI BLink).
AT4G30060	164	248	0.625003	1.69478e-05	9.37083e-05	Up		Core-2/I-branching beta-1%2C6-N-acetylglucosaminyltransferase family protein
AT2G31725	164	248	0.625003	1.69478e-05	9.37083e-05	Up		Eukaryotic protein of unknown function (DUF842)
AT3G13650	360	544	0.623968	1.45715e-10	1.49704e-09	Up	DIR7	Dirigent protein 7
AT2G46735	96	145	0.623305	0.000988882	0.00375173	Up		unknown protein%3B Has 14 Blast hits to 14 proteins in 8 species: Archae - 0%3B Bacteria - 0%3B Metazoa - 0%3B Fungi - 0%3B Plants - 14%3B Viruses - 0%3B Other Eukaryotes - 0 (source: NCBI BLink).
AT4G12840	98	148	0.623102	0.000886005	0.0034069	Up		Protein of unknown function (DUF707)
AT2G38310	945	1427	0.622957	2.80094e-25	6.99185e-24	Up	PYL4	Abscisic acid receptor PYL4
AT4G14700	51	77	0.62272	0.0169093	0.0434671	Up	ORC1A	Origin of replication complex subunit 1A
AT4G01920	163	246	0.622145	1.97506e-05	0.000108071	Up		Cysteine/Histidine-rich C1 domain family protein
AT2G17480	1803	2721	0.622096	1.1726e-46	5.45797e-45	Up	MLO8	MLO-like protein 8
AT3G21670	1516	2286	0.620914	2.45781e-39	9.7753e-38	Up	NPF6.4	Protein NRT1/ PTR FAMILY 6.4
AT4G22980	65	98	0.6207	0.0075799	0.0220043	Up		FUNCTIONS IN: molecular_function unknown%3B INVOLVED IN: biological_process unknown%3B LOCATED IN: chloroplast%3B EXPRESSED IN: 13 plant structures%3B EXPRESSED DURING: 9 growth stages%3B BEST Arabidopsis thaliana protein match is: Pyridoxal phosphate (PLP)-d /.../nt transferases superfamily protein (TAIR:AT5G51920.1)%3B Has 520 Blast hits to 468 proteins in 130 species: Archae - 5%3B Bacteria - …
AT1G78860	65	98	0.6207	0.0075799	0.0220043	Up		D-mannose binding lectin protein with Apple-like carbohydrate-binding domain
AT4G08950	1832	2761	0.62013	4.33179e-47	2.05211e-45	Up	EXO	Protein EXORDIUM
AT3G05830	282	425	0.620126	1.86195e-08	1.54328e-07	Up		Encodes alpha-helical IF (intermediate filament)-like protein.
AT5G18980	567	854	0.619246	1.3682e-15	2.06568e-14	Up		ARM repeat superfamily protein
AT2G13820	162	244	0.619246	2.30119e-05	0.000123943	Up		Non-specific lipid-transfer protein-like protein At2g13820
AT4G32190	1532	2307	0.61896	1.60046e-39	6.40126e-38	Up		Myosin heavy chain-related protein
AT5G09830	184	277	0.618539	5.82338e-06	3.48422e-05	Up	BOLA2	Protein BOLA2
AT2G24190	119	179	0.617356	0.000313567	0.00134283	Up	SDR2B	Short-chain dehydrogenase/reductase 2b
AT5G62360	2039	3067	0.617325	1.03069e-51	5.42523e-50	Up		Plant invertase/pectin methylesterase inhibitor superfamily protein
AT5G65280	744	1119	0.617194	6.39819e-20	1.2288e-18	Up	GCL1	LanC-like protein GCL1
AT1G24150	302	454	0.616502	6.53881e-09	5.72226e-08	Up	ATFH4	formin homologue 4
AT5G58730	304	457	0.616481	5.88881e-09	5.17255e-08	Up		Inositol 3-kinase
AT4G32770	491	738	0.616256	1.50391e-13	1.97781e-12	Up	VTE1	Tocopherol cyclase%2C chloroplastic
AT4G10390	207	311	0.615642	1.56971e-06	1.02868e-05	Up		Probable receptor-like protein kinase At4g10390
AT1G61740	526	790	0.615148	2.235e-14	3.09186e-13	Up		Sulfite exporter TauE/SafE family protein
AT4G20170	1072	1609	0.614218	1.21993e-27	3.37309e-26	Up		Domain of unknown function (DUF23)
AT4G23670	3449	5175	0.613739	3.76944e-85	3.39059e-83	Up		Polyketide cyclase/dehydrase and lipid transport superfamily protein
AT5G14940	56	84	0.613321	0.0140921	0.0372632	Up	NPF5.8	Protein NRT1/ PTR FAMILY 5.8
AT3G14170	96	144	0.613321	0.001215	0.00448899	Up		Plant protein of unknown function (DUF936)
AT5G12110	92	138	0.613321	0.00151592	0.00545654	Up		Elongation factor 1-beta 1
AT2G30370	92	138	0.613321	0.00151592	0.00545654	Up	EPFL6	EPIDERMAL PATTERNING FACTOR-like protein 6
AT3G17890	58	87	0.613321	0.0125582	0.0338494	Up		unknown protein%3B Has 31 Blast hits to 31 proteins in 12 species: Archae - 0%3B Bacteria - 4%3B Metazoa - 5%3B Fungi - 10%3B Plants - 12%3B Viruses - 0%3B Other Eukaryotes - 0 (source: NCBI BLink).
AT3G51660	54	81	0.613321	0.0158214	0.0410516	Up		Tautomerase/MIF superfamily protein
AT1G51805	1104	1655	0.612449	2.86184e-28	8.06994e-27	Up		Leucine-rich repeat protein kinase family protein
AT5G42570	936	1403	0.612293	3.36395e-24	8.0126e-23	Up		B-cell receptor-associated 31-like
AT5G49100	833	1248	0.611588	1.07286e-21	2.24889e-20	Up		unknown protein%3B BEST Arabidopsis thaliana protein match is: unknown protein (TAIR:AT3G06868.1)%3B Has 30201 Blast hits to 17322 proteins in 780 species: Archae - 12%3B Bacteria - 1396%3B Metazoa - 17338%3B Fungi - 3422%3B Plants - 5037%3B Viruses - 0%3B Other Eu /.../es - 2996 (source: NCBI BLink).
AT5G52390	831	1245	0.611584	1.18979e-21	2.48666e-20	Up		PAR1 protein
AT3G15150	107	160	0.608819	0.000735234	0.00288226	Up	MMS21	E3 SUMO-protein ligase MMS21
AT5G11740	6679	9975	0.607043	2.78931e-159	4.87398e-157	Up	AGP15	Arabinogalactan peptide 15
AT5G66460	1257	1877	0.606802	2.21539e-31	6.84459e-30	Up	MAN7	Mannan endo-1%2C4-beta-mannosidase 7
AT1G67850	495	739	0.606504	3.20997e-13	4.09516e-12	Up		Protein of unknown function (DUF707)
AT2G33530	209	312	0.606401	2.09382e-06	1.3473e-05	Up	SCPL46	Serine carboxypeptidase-like 46
AT3G52520	67	100	0.606125	0.00834182	0.0238699	Up		unknown protein%3B BEST Arabidopsis thaliana protein match is: unknown protein (TAIR:AT5G06280.3)%3B Has 24 Blast hits to 24 proteins in 7 species: Archae - 0%3B Bacteria - 0%3B Metazoa - 0%3B Fungi - 0%3B Plants - 24%3B Viruses - 0%3B Other Eukaryotes - 0 (source: /.../BLink).
AT1G74360	132	197	0.606016	0.000171272	0.000775114	Up		Probable LRR receptor-like serine/threonine-protein kinase At1g74360
AT5G46730	132	197	0.606016	0.000171272	0.000775114	Up		glycine-rich protein
AT1G29710	130	194	0.605903	0.000190965	0.000857231	Up	PCMP-H67	Pentatricopeptide repeat-containing protein At1g29710%2C mitochondrial
AT5G58430	1183	1765	0.605577	1.72921e-29	5.05669e-28	Up	EXO70B1	Exocyst complex component EXO70B1
AT5G64660	232	346	0.605006	6.82127e-07	4.70602e-06	Up	PUB27	U-box domain-containing protein 27
AT3G15810	550	820	0.604551	1.69324e-14	2.35617e-13	Up		Protein LURP-one-related 12
AT4G12690	53	79	0.604219	0.0186525	0.0473317	Up		Plant protein of unknown function (DUF868)
AT4G24710	104	155	0.604043	0.000958188	0.00365088	Up		P-loop containing nucleoside triphosphate hydrolases superfamily protein
AT2G19350	96	143	0.603267	0.00148916	0.00537427	Up		Eukaryotic protein of unknown function (DUF872)
AT2G28330	76	113	0.60061	0.00556689	0.0168932	Up		unknown protein%3B BEST Arabidopsis thaliana protein match is: unknown protein (TAIR:AT1G08035.1)%3B Has 18 Blast hits to 18 proteins in 6 species: Archae - 0%3B Bacteria - 0%3B Metazoa - 0%3B Fungi - 0%3B Plants - 18%3B Viruses - 0%3B Other Eukaryotes - 0 (source: /.../BLink).
AT2G01670	746	1109	0.60037	8.41081e-19	1.52209e-17	Up	NUDT17	Nudix hydrolase 17%2C mitochondrial
AT5G02440	111	165	0.600265	0.000722055	0.00283686	Up		unknown protein%3B Has 71 Blast hits to 71 proteins in 12 species: Archae - 0%3B Bacteria - 0%3B Metazoa - 0%3B Fungi - 0%3B Plants - 71%3B Viruses - 0%3B Other Eukaryotes - 0 (source: NCBI BLink).
AT1G32940	351	227	-0.60042	8.50544e-07	5.78924e-06	Down	SBT3.5	Subtilisin-like protease SBT3.5
AT4G27620	416	269	-0.600619	8.05011e-08	6.18869e-07	Down		unknown protein%3B FUNCTIONS IN: molecular_function unknown%3B INVOLVED IN: biological_process unknown%3B LOCATED IN: mitochondrion%3B EXPRESSED IN: 18 plant structures%3B EXPRESSED DURING: 11 growth stages%3B BEST Arabidopsis thaliana protein match is: unknown /.../in (TAIR:AT4G27610.3)%3B Has 30201 Blast hits to 17322 proteins in 780 species: Archae - 12%3B Bacteria - 1396%3B Metazoa - 17338%3B…
AT1G52450	99	64	-0.600998	0.00960593	0.0269234	Down		Ubiquitin carboxyl-terminal hydrolase-related protein
AT1G12710	311	201	-0.601361	3.28651e-06	2.05399e-05	Down	P2A12	F-box protein PP2-A12
AT3G30842	161	104	-0.602119	0.00088156	0.00339164	Down	PDR10	pleiotropic drug resistance 10
AT3G59820	1375	888	-0.602442	1.03789e-22	2.30716e-21	Down		LETM1-like protein
AT5G51100	900	581	-0.603028	2.23945e-15	3.297e-14	Down	FSD2	Superoxide dismutase
AT3G27400	953	615	-0.603531	3.32994e-16	5.22352e-15	Down		Putative pectate lyase 11
AT5G65570	124	80	-0.60391	0.0032509	0.0106195	Down	PCMP-H47	Pentatricopeptide repeat-containing protein At5g65570
AT1G53035	169	109	-0.604337	0.000610665	0.00244381	Down		unknown protein%3B FUNCTIONS IN: molecular_function unknown%3B INVOLVED IN: biological_process unknown%3B LOCATED IN: endomembrane system%3B EXPRESSED IN: 23 plant structures%3B EXPRESSED DURING: 13 growth stages%3B BEST Arabidopsis thaliana protein match is: u /.../ protein (TAIR:AT3G15358.1)%3B Has 49 Blast hits to 49 proteins in 9 species: Archae - 0%3B Bacteria - 0%3B Metazoa - 0%3B Fungi - 0…
AT5G17090	290	187	-0.604656	6.77379e-06	3.99789e-05	Down		Cystatin/monellin superfamily protein
AT1G12780	1331	858	-0.605103	3.87633e-22	8.33862e-21	Down	UGE1	Bifunctional UDP-glucose 4-epimerase and UDP-xylose 4-epimerase 1
AT5G26880	1024	660	-0.605319	2.13634e-17	3.57477e-16	Down	AGL26	AGAMOUS-like 26
AT5G53940	301	194	-0.605348	4.27711e-06	2.61634e-05	Down		Protein yippee-like At5g53940
AT2G24645	346	223	-0.60537	8.61975e-07	5.86517e-06	Down	REM14	B3 domain-containing protein REM14
AT2G42860	315	203	-0.605514	2.96304e-06	1.86551e-05	Down		unknown protein%3B Has 446 Blast hits to 326 proteins in 94 species: Archae - 0%3B Bacteria - 32%3B Metazoa - 113%3B Fungi - 93%3B Plants - 21%3B Viruses - 4%3B Other Eukaryotes - 183 (source: NCBI BLink).
AT4G26150	298	192	-0.605848	4.74258e-06	2.88452e-05	Down	GATA22	Putative GATA transcription factor 22
AT5G61440	1400	902	-0.605869	2.90376e-23	6.63477e-22	Down	ACHT5	Thioredoxin-like 1-2%2C chloroplastic
AT1G59990	1110	715	-0.606186	8.30857e-19	1.50486e-17	Down	RH22	DEAD-box ATP-dependent RNA helicase 22
AT4G12430	528	340	-0.606645	1.08308e-09	1.02345e-08	Down	TPPF	Probable trehalose-phosphate phosphatase F
AT4G39952	87	56	-0.60723	0.0150627	0.0394045	Down	PCMP-E98	Pentatricopeptide repeat-containing protein At4g39952%2C mitochondrial
AT4G24800	3352	2157	-0.607638	1.03362e-53	5.62111e-52	Down		MA3 domain-containing protein
AT1G31580	1329	855	-0.607986	2.80861e-22	6.09094e-21	Down	ECS1	ECS1
AT2G39900	1544	993	-0.608449	1.0592e-25	2.71722e-24	Down	WLIN2A	LIM domain-containing protein WLIM2a
AT5G37570	98	63	-0.609072	0.00915794	0.0258513	Down	PCMP-E37	Putative pentatricopeptide repeat-containing protein At5g37570
AT2G05995	288	185	-0.610185	6.17942e-06	3.68174e-05	Down
AT2G15340	123	79	-0.610375	0.00309733	0.0101881	Down		glycine-rich protein
AT4G04370	232	149	-0.610454	4.93501e-05	0.000250965	Down	PCMP-E99	Pentatricopeptide repeat-containing protein At4g04370
AT4G27590	134	86	-0.611466	0.00233854	0.00797649	Down		Heavy metal transport/detoxification superfamily protein
AT2G31810	1513	971	-0.61151	2.19259e-25	5.51849e-24	Down		Acetolactate synthase small subunit 2%2C chloroplastic
AT3G45050	502	322	-0.612268	1.85387e-09	1.71755e-08	Down		unknown protein%3B FUNCTIONS IN: molecular_function unknown%3B INVOLVED IN: biological_process unknown%3B LOCATED IN: chloroplast%3B EXPRESSED IN: 22 plant structures%3B EXPRESSED DURING: 13 growth stages%3B Has 26 Blast hits to 26 proteins in 11 species: Archa /.../ Bacteria - 0%3B Metazoa - 0%3B Fungi - 0%3B Plants - 26%3B Viruses - 0%3B Other Eukaryotes - 0 (source: NCBI BLink).
AT5G24060	895	574	-0.612479	1.11903e-15	1.70152e-14	Down		Pentatricopeptide repeat (PPR) superfamily protein
AT5G46870	92	59	-0.612561	0.0114535	0.0313637	Down		RNA-binding (RRM/RBD/RNP motifs) family protein
AT1G24000	142	91	-0.613594	0.00160825	0.00574668	Down		Uncharacterized protein At1g24000
AT2G38460	167	107	-0.613879	0.000555611	0.00224796	Down	IREG1	Solute carrier family 40 member 1
AT1G20740	125	80	-0.615498	0.00264709	0.00888952	Down		Protein of unknown function (DUF833)
AT1G03090	1025	656	-0.615498	6.86305e-18	1.17704e-16	Down	MCCA	Methylcrotonoyl-CoA carboxylase subunit alpha%2C mitochondrial
AT1G07745	211	135	-0.615925	0.000102986	0.000488258	Down	RAD51D	DNA repair protein RAD51 homolog 4
AT4G07455	211	135	-0.615925	0.000102986	0.000488258	Down
AT3G21790	272	174	-0.616161	9.9276e-06	5.69988e-05	Down	UGT71B7	UDP-glycosyltransferase 71B7
AT5G11150	493	315	-0.617877	1.97193e-09	1.82297e-08	Down	VAMP713	Vesicle-associated membrane protein 713
AT5G46910	830	530	-0.618761	7.01409e-15	1.00219e-13	Down		Transcription factor jumonji (jmj) family protein / zinc finger (C5HC2 type) family protein
AT1G22110	94	60	-0.61934	0.00974857	0.0272694	Down		structural constituent of ribosome
AT4G30720	1735	1107	-0.619922	1.35275e-29	3.97766e-28	Down		FAD/NAD(P)-binding oxidoreductase family protein
AT2G33270	370	236	-0.62038	1.83322e-07	1.35087e-06	Down	ACHT3	Thioredoxin-like 1-3%2C chloroplastic
AT1G71490	91	58	-0.621455	0.010902	0.0300542	Down	PCMP-E67	Pentatricopeptide repeat-containing protein At1g71490
AT3G13450	857	546	-0.622036	1.74438e-15	2.59865e-14	Down	DIN4	2-oxoisovalerate dehydrogenase subunit beta 2%2C mitochondrial
AT4G26530	1736	1105	-0.623362	6.90014e-30	2.04302e-28	Down		Aldolase superfamily protein
AT1G61810	308	196	-0.623718	1.7528e-06	1.1406e-05	Down	BGLU45	Beta-glucosidase 45
AT3G24620	184	117	-0.624839	0.000218273	0.000967391	Down	ROPGEF8	Rho guanine nucleotide exchange factor 8
AT5G57520	994	632	-0.624963	7.17343e-18	1.2283e-16	Down	ZFP2	Zinc finger protein 2
AT1G11770	409	260	-0.625231	3.59615e-08	2.88748e-07	Down		FAD-binding Berberine family protein
AT1G12730	269	171	-0.625251	8.61143e-06	4.98584e-05	Down		GPI transamidase subunit PIG-U
AT4G24040	2857	1816	-0.625378	2.34071e-48	1.16045e-46	Down	TRE1	Trehalase
AT5G18245	118	75	-0.625466	0.00312271	0.0102526	Down
AT1G79110	1119	711	-0.62593	5.65698e-20	1.08939e-18	Down	BRG2	Probable BOI-related E3 ubiquitin-protein ligase 2
AT5G65420	200	127	-0.626813	0.000128598	0.000596618	Down	CYCD4-1	Cyclin-D4-1
AT1G08980	1361	864	-0.627205	5.06369e-24	1.19809e-22	Down	AMI1	Amidase 1
ATCG01080	2031	1289	-0.62758	4.6868e-35	1.60891e-33	Down	NDHG	NAD(P)H-quinone oxidoreductase subunit 6%2C chloroplastic
AT5G37290	279	177	-0.628157	5.15584e-06	3.11808e-05	Down		ARM repeat superfamily protein
AT3G49270	7556	4792	-0.628636	3.888e-126	5.41728e-124	Down		FUNCTIONS IN: molecular_function unknown%3B INVOLVED IN: biological_process unknown%3B LOCATED IN: endomembrane system%3B EXPRESSED IN: 6 plant structures%3B EXPRESSED DURING: 4 anthesis%2C C globular stage%2C petal differentiation and expansion stage%3B BEST Ara /.../is thaliana protein match is: proline-rich family protein (TAIR:AT3G49300.1)%3B Has 63 Blast hits to 43 proteins in 11 species: Ar…
AT1G05570	3679	2331	-0.630006	1.46221e-62	9.86437e-61	Down	CALS1	Callose synthase 1
AT1G09415	161	102	-0.630133	0.000533451	0.00216529	Down	NIMIN-3	Protein NIM1-INTERACTING 3
AT4G27710	954	604	-0.631082	1.98225e-17	3.33262e-16	Down	CYP709B3	cytochrome P450%2C family 709%2C subfamily B%2C polypeptide 3
AT5G47350	15167	9597	-0.631922	1.42436e-253	4.81975e-251	Down		alpha/beta-Hydrolases superfamily protein
AT3G18930	508	321	-0.633897	5.43248e-10	5.30264e-09	Down	ATL65	RING-H2 finger protein ATL65
AT1G75190	304	192	-0.634607	1.43842e-06	9.47888e-06	Down		unknown protein%3B Has 7306 Blast hits to 3858 proteins in 279 species: Archae - 15%3B Bacteria - 134%3B Metazoa - 3314%3B Fungi - 546%3B Plants - 228%3B Viruses - 207%3B Other Eukaryotes - 2862 (source: NCBI BLink).
AT1G67400	228	144	-0.634607	3.16542e-05	0.000166783	Down		ELMO/CED-12 family protein
AT4G37560	76	48	-0.634607	0.0191987	0.0484813	Down		Acetamidase/Formamidase family protein
AT1G16060	236	149	-0.635116	2.20547e-05	0.000119391	Down	ADAP	AP2-like ethylene-responsive transcription factor At1g16060
AT1G21310	1914	1208	-0.635612	7.4142e-34	2.46577e-32	Down	EXT3	Extensin-3
AT1G74660	84	53	-0.636039	0.0129702	0.0347602	Down	MIF1	Mini zinc finger protein 1
AT3G54490	84	53	-0.636039	0.0129702	0.0347602	Down	NRPE5C	DNA-directed RNA polymerase V subunit 5C
AT2G16365	1349	851	-0.636301	2.22567e-24	5.32512e-23	Down		F-box protein At2g16365
AT4G38100	460	290	-0.637223	2.88196e-09	2.61994e-08	Down	CURT1D	Protein CURVATURE THYLAKOID 1D%2C chloroplastic
AT1G71030	1089	686	-0.638365	4.52561e-20	8.76266e-19	Down	ATMYBL2	MYB-like 2
AT5G51550	4525	2850	-0.638597	2.2162e-78	1.83833e-76	Down	EXL3	Protein EXORDIUM-like 3
AT3G20370	81	51	-0.639066	0.0145195	0.0382201	Down		TRAF-like family protein
AT4G16835	81	51	-0.639066	0.0145195	0.0382201	Down	DYW10	Pentatricopeptide repeat-containing protein At4g16835%2C mitochondrial
ATMG00080	2440	1535	-0.640284	2.86646e-43	1.22952e-41	Down	RPL16	ribosomal protein L16
AT1G52160	461	290	-0.640355	2.35696e-09	2.16203e-08	Down	TRZ3	tRNAse Z3
AT2G40935	186	117	-0.640436	0.000144485	0.000663249	Down	PCR10	Protein PLANT CADMIUM RESISTANCE 10
AT2G18290	307	193	-0.641279	1.00756e-06	6.79287e-06	Down	APC10	Anaphase-promoting complex subunit 10
AT2G07665	105	66	-0.641493	0.00457241	0.0142736	Down
AT3G28370	183	115	-0.641851	0.000160299	0.000730415	Down		unknown protein%3B BEST Arabidopsis thaliana protein match is: unknown protein (TAIR:AT1G51430.1)%3B Has 6174 Blast hits to 4953 proteins in 685 species: Archae - 195%3B Bacteria - 792%3B Metazoa - 2688%3B Fungi - 653%3B Plants - 470%3B Viruses - 15%3B Other Eukary /.../ 1361 (source: NCBI BLink).
AT1G60730	183	115	-0.641851	0.000160299	0.000730415	Down		Probable aldo-keto reductase 5
AT3G13880	148	93	-0.641936	0.000776613	0.00303109	Down	PCMP-E89	Pentatricopeptide repeat-containing protein At3g13880
AT4G37530	199	125	-0.642482	9.48758e-05	0.000453795	Down	PER51	Peroxidase 51
AT3G46630	559	351	-0.643019	3.57052e-11	3.86377e-10	Down		Protein of unknown function (DUF3223)
AT2G37220	16659	10460	-0.643061	5.21894e-287	2.06032e-284	Down	CP29B	RNA-binding protein CP29B%2C chloroplastic
AT1G31770	1550	972	-0.644882	2.03516e-28	5.77705e-27	Down	ABCG14	ABC transporter G family member 14
AT5G35090	75	47	-0.645871	0.0182206	0.0463849	Down		unknown protein%3B Has 1807 Blast hits to 1807 proteins in 277 species: Archae - 0%3B Bacteria - 0%3B Metazoa - 736%3B Fungi - 347%3B Plants - 385%3B Viruses - 0%3B Other Eukaryotes - 339 (source: NCBI BLink).
AT4G37170	83	52	-0.646241	0.0123044	0.0332706	Down	PCMP-H5	Pentatricopeptide repeat-containing protein At4g37170
ATCG00490	2894	1813	-0.646328	7.75936e-52	4.09441e-50	Down	RBCL	Ribulose bisphosphate carboxylase large chain
AT2G44240	257	161	-0.646349	7.88939e-06	4.59901e-05	Down		Protein of Unknown Function (DUF239)
AT3G26200	535	335	-0.647019	7.97628e-11	8.36802e-10	Down	CYP71B22	Cytochrome P450 71B22
AT4G01915	155	97	-0.647853	0.000508425	0.00207279	Down		unknown protein%3B Has 35333 Blast hits to 34131 proteins in 2444 species: Archae - 798%3B Bacteria - 22429%3B Metazoa - 974%3B Fungi - 991%3B Plants - 531%3B Viruses - 0%3B Other Eukaryotes - 9610 (source: NCBI BLink).
AT5G58500	251	157	-0.648564	7.88421e-06	4.59851e-05	Down	LSH5	Protein LIGHT-DEPENDENT SHORT HYPOCOTYLS 5
AT1G76250	718	449	-0.64891	4.23071e-14	5.74826e-13	Down		unknown protein%3B INVOLVED IN: biological_process unknown%3B LOCATED IN: endomembrane system%3B EXPRESSED IN: 6 plant structures%3B EXPRESSED DURING: 4 anthesis%2C petal differentiation and expansion stage%3B Has 74 Blast hits to 74 proteins in 16 species: Arc /.../0%3B Bacteria - 0%3B Metazoa - 1%3B Fungi - 0%3B Plants - 69%3B Viruses - 0%3B Other Eukaryotes - 4 (source: NCBI BLink).
AT1G49720	632	395	-0.649714	1.16473e-12	1.42046e-11	Down	ABF1	ABSCISIC ACID-INSENSITIVE 5-like protein 4
AT4G17100	432	270	-0.649714	4.326e-09	3.84257e-08	Down		CONTAINS InterPro DOMAIN/s: Endoribonuclease XendoU (InterPro:IPR018998)%3B Has 943 Blast hits to 770 proteins in 162 species: Archae - 0%3B Bacteria - 61%3B Metazoa - 472%3B Fungi - 40%3B Plants - 78%3B Viruses - 35%3B Other Eukaryotes - 257 (source: NCBI BLink).
AT3G15720	336	210	-0.649714	2.52753e-07	1.83147e-06	Down		Probable polygalacturonase At3g15720
AT1G19190	192	120	-0.649714	0.000111363	0.000522684	Down	CXE1	Probable carboxylesterase 1
AT5G26040	152	95	-0.649714	0.000565314	0.00228073	Down	HDA2	Histone deacetylase 2
AT3G18260	104	65	-0.649714	0.0043326	0.0135987	Down	RTNLB9	Reticulon-like protein B9
AT3G01870	207	129	-0.653901	5.06895e-05	0.00025704	Down		Plant protein of unknown function (DUF946)
AT1G67120	3293	2052	-0.654013	5.81278e-60	3.688e-58	Down		ATPases%3Bnucleotide binding%3BATP binding%3Bnucleoside-triphosphatases%3Btranscription factor binding
AT5G61950	122	76	-0.654451	0.00173613	0.00615409	Down		Ubiquitin carboxyl-terminal hydrolase-related protein
AT4G28780	4139	2578	-0.654672	4.68143e-75	3.69625e-73	Down		GDSL esterase/lipase At4g28780
AT3G04280	928	578	-0.654697	4.40548e-18	7.67916e-17	Down	ARR22	Two-component response regulator ARR22
AT1G78450	798	497	-0.654785	9.29849e-16	1.42199e-14	Down		SOUL heme-binding family protein
AT4G18197	98	61	-0.655614	0.00538461	0.0164031	Down	PUP7	Probable purine permease 7
AT5G38430	16221	10094	-0.656006	1.67029e-289	6.71833e-287	Down	RBCS-1B	Ribulose bisphosphate carboxylase small chain 1B%2C chloroplastic
AT4G13450	74	46	-0.657533	0.0172634	0.0442707	Down		Adenine nucleotide alpha hydrolases-like superfamily protein
AT5G23820	732	455	-0.657619	1.13301e-14	1.59218e-13	Down		MD-2-related lipid recognition domain-containing protein
AT3G60330	214	133	-0.657826	3.3357e-05	0.000174419	Down	AHA7	ATPase 7%2C plasma membrane-type
AT3G42850	87	54	-0.659698	0.00882882	0.0250616	Down		Mevalonate/galactokinase family protein
AT3G56710	137	85	-0.660283	0.000963467	0.00366706	Down	SIB1	Sigma factor binding protein 1%2C chloroplastic
AT4G02405	266	165	-0.660602	3.43725e-06	2.14005e-05	Down		S-adenosyl-L-methionine-dependent methyltransferases superfamily protein
AT4G02370	558	346	-0.661135	1.21657e-11	1.36427e-10	Down		Protein of unknown function%2C DUF538
AT3G48950	150	93	-0.661301	0.000507724	0.00207032	Down		Pectin lyase-like superfamily protein
AT2G40900	363	225	-0.661686	4.6518e-08	3.68925e-07	Down		WAT1-related protein At2g40900
AT5G49320	192	119	-0.661786	8.56163e-05	0.000414058	Down		Protein of unknown function (DUF1218)
AT3G15840	1031	639	-0.661798	3.09028e-20	6.05503e-19	Down	PIFI	post-illumination chlorophyll fluorescence increase
AT1G10060	489	303	-0.662158	2.15352e-10	2.18926e-09	Down	BCAT1	Branched-chain-amino-acid aminotransferase 1%2C mitochondrial
AT3G58480	247	153	-0.662621	6.35449e-06	3.77656e-05	Down		calmodulin-binding family protein
AT3G14530	307	190	-0.663881	4.61739e-07	3.24008e-06	Down	GGPPS9	Geranylgeranyl pyrophosphate synthase 9%2C chloroplastic
AT2G03550	648	401	-0.664033	2.52307e-13	3.24604e-12	Down	CXE7	Probable carboxylesterase 7
AT1G75380	2376	1470	-0.66436	6.90196e-45	3.07173e-43	Down	BBD1	Bifunctional nuclease 1
AT4G35610	76	47	-0.66498	0.0145863	0.0383606	Down		zinc finger (C2H2 type) family protein
AT4G29460	110	68	-0.665538	0.00265472	0.00890954	Down	PLA2-GAMMA	Phospholipase A2-gamma
AT2G28720	293	181	-0.666553	8.0776e-07	5.51211e-06	Down		Histone H2B.3
AT1G26660	204	126	-0.666787	4.31612e-05	0.000221446	Down		Prefoldin chaperone subunit family protein
AT4G16880	371	229	-0.667713	2.50593e-08	2.04758e-07	Down		Leucine-rich repeat (LRR) family protein
AT5G63810	1898	1171	-0.668381	1.32909e-36	4.80229e-35	Down	BGAL10	Beta-galactosidase 10
AT2G15050	490	302	-0.669875	1.34523e-10	1.38674e-09	Down	LTP7	Non-specific lipid-transfer protein 7
AT2G32780	99	61	-0.670261	0.00431583	0.013554	Down	UBP1	Ubiquitin carboxyl-terminal hydrolase 1
AT4G38770	29249	18021	-0.67035	0	0	Down	PRP4	Proline-rich protein 4
AT2G47560	112	69	-0.670472	0.00225384	0.00773584	Down	ATL64	RING-H2 finger protein ATL64
AT4G16857	125	77	-0.670639	0.00118659	0.00439927	Down
AT5G02860	911	561	-0.671092	1.78894e-18	3.1675e-17	Down		Pentatricopeptide repeat-containing protein At5g02860
AT3G28220	1132	697	-0.671285	1.21156e-22	2.68483e-21	Down		TRAF-like family protein
AT5G64380	385	237	-0.671613	1.36439e-08	1.14829e-07	Down		Inositol monophosphatase family protein
AT5G57230	195	120	-0.672081	5.90023e-05	0.000295261	Down		Thioredoxin superfamily protein
AT1G61400	104	64	-0.672081	0.00328641	0.0107223	Down		S-locus lectin protein kinase family protein
AT4G08160	239	147	-0.672836	6.96084e-06	4.09468e-05	Down		glycosyl hydrolase family 10 protein / carbohydrate-binding domain-containing protein
AT1G56120	96	59	-0.673961	0.0048076	0.0148966	Down		Leucine-rich repeat transmembrane protein kinase
AT3G13790	467	287	-0.674013	3.15732e-10	3.15406e-09	Down	CWINV1	Beta-fructofuranosidase%2C insoluble isoenzyme CWINV1
AT3G45443	280	172	-0.67466	1.14653e-06	7.66922e-06	Down		unknown protein%3B Has 4 Blast hits to 4 proteins in 2 species: Archae - 0%3B Bacteria - 0%3B Metazoa - 0%3B Fungi - 0%3B Plants - 4%3B Viruses - 0%3B Other Eukaryotes - 0 (source: NCBI BLink).
AT1G16825	127	78	-0.674924	0.0010086	0.00381635	Down	RTNLB23	Reticulon-like protein B23
AT4G24230	1137	698	-0.675575	5.57728e-23	1.25683e-21	Down	ACBP3	Acyl-CoA-binding domain-containing protein 3
AT2G19130	207	127	-0.676444	2.97161e-05	0.000157388	Down		G-type lectin S-receptor-like serine/threonine-protein kinase At2g19130
AT5G23155	75	46	-0.676898	0.0137789	0.0365619	Down
AT2G36390	2889	1771	-0.677648	3.72073e-56	2.10953e-54	Down	SBE2.1	1%2C4-alpha-glucan-branching enzyme 2-1%2C chloroplastic/amyloplastic
AT5G54060	323	198	-0.677675	1.6408e-07	1.21749e-06	Down	A3G2XYLT	Anthocyanidin 3-O-glucoside 2'''-O-xylosyltransferase
AT4G26420	155	95	-0.67791	0.000296262	0.00127179	Down	GAMT1	Gibberellic acid methyltransferase 1
AT4G36820	160	98	-0.67886	0.000227228	0.00100146	Down		Calcium uniporter protein 1%2C mitochondrial
AT1G59960	98	60	-0.679461	0.00407141	0.0129062	Down		NAD(P)-linked oxidoreductase superfamily protein
AT4G18440	3154	1931	-0.679476	2.41387e-61	1.57367e-59	Down		L-Aspartase-like family protein
ATCG00660	3790	2320	-0.679715	1.73806e-73	1.35721e-71	Down	RPL20	50S ribosomal protein L20%2C chloroplastic
AT4G21326	1093	669	-0.679857	2.57778e-22	5.61319e-21	Down	ATSBT3.12	subtilase 3.12
AT4G14230	979	599	-0.680394	3.43002e-20	6.68995e-19	Down	CBSDUF2	DUF21 domain-containing protein At4g14230
AT1G63180	175	107	-0.681386	0.000102988	0.000488106	Down	UGE3	Bifunctional UDP-glucose 4-epimerase and UDP-xylose 4-epimerase 3
AT1G68190	368	225	-0.681422	1.62016e-08	1.34969e-07	Down		Putative zinc finger protein At1g68190
AT3G60700	72	44	-0.682135	0.0154143	0.0401641	Down		Protein of unknown function (DUF1163)
AT2G01510	72	44	-0.682135	0.0154143	0.0401641	Down	PCMP-H37	Pentatricopeptide repeat-containing protein At2g01510%2C mitochondrial
AT1G64563	95	58	-0.683516	0.00453287	0.0141668	Down
AT5G07860	290	177	-0.683945	5.21433e-07	3.64576e-06	Down		HXXXD-type acyl-transferase family protein
AT4G36670	213	130	-0.683983	1.84109e-05	0.000101286	Down	PLT6	Probable polyol transporter 6
AT5G61400	118	72	-0.68436	0.00137772	0.00501457	Down		Pentatricopeptide repeat-containing protein At5g61400
AT3G23480	123	75	-0.685337	0.00105398	0.00396555	Down		Cyclopropane-fatty-acyl-phospholipid synthase
AT3G22060	82	50	-0.685337	0.00878673	0.0249721	Down	CRRSP38	Cysteine-rich repeat secretory protein 38
AT2G25930	2049	1249	-0.685788	3.81126e-41	1.57458e-39	Down	ELF3	Protein EARLY FLOWERING 3
AT5G08340	169	103	-0.686021	0.000126354	0.000587102	Down	RIBF2	FAD synthetase 2%2C chloroplastic
AT5G24800	1274	776	-0.686878	2.83315e-26	7.36549e-25	Down	BZIP9	Basic leucine zipper 9
AT5G66880	1604	977	-0.686885	1.14257e-32	3.66826e-31	Down	SRK2I	Serine/threonine-protein kinase SRK2I
AT5G36220	243	148	-0.687001	3.85941e-06	2.38133e-05	Down	CYP81D1	Cytochrome P450 81D1
AT5G66052	642	391	-0.687046	5.09865e-14	6.8793e-13	Down		unknown protein%3B Has 30201 Blast hits to 17322 proteins in 780 species: Archae - 12%3B Bacteria - 1396%3B Metazoa - 17338%3B Fungi - 3422%3B Plants - 5037%3B Viruses - 0%3B Other Eukaryotes - 2996 (source: NCBI BLink).
AT5G23190	133	81	-0.687074	0.000770209	0.00300775	Down	CYP86B1	Cytochrome P450 86B1
AT1G49750	3934	2395	-0.687613	1.18044e-77	9.64161e-76	Down		Leucine-rich repeat (LRR) family protein
AT5G60540	552	336	-0.687849	3.01641e-12	3.56254e-11	Down	PDX2	Probable pyridoxal 5'-phosphate synthase subunit PDX2
AT3G24000	92	56	-0.687849	0.00504752	0.0155271	Down	PCMP-H87	Tetratricopeptide repeat (TPR)-like superfamily protein
AT1G20693	6232	3787	-0.690281	7.80009e-123	1.05242e-120	Down	HMGB2	High mobility group B protein 2
AT3G43800	270	164	-0.690905	1.11845e-06	7.49782e-06	Down	GSTU27	Glutathione S-transferase U27
AT1G55810	583	354	-0.691388	6.60315e-13	8.20315e-12	Down	UKL3	Uridine kinase-like protein 3
AT3G56330	224	136	-0.691534	8.77299e-06	5.06974e-05	Down		N2%2CN2-dimethylguanosine tRNA methyltransferase
AT1G10522	921	559	-0.691994	1.28308e-19	2.42274e-18	Down		unknown protein%3B FUNCTIONS IN: molecular_function unknown%3B INVOLVED IN: biological_process unknown%3B LOCATED IN: chloroplast%3B EXPRESSED IN: 23 plant structures%3B EXPRESSED DURING: 13 growth stages%3B Has 24 Blast hits to 24 proteins in 8 species: Archae /.../Bacteria - 0%3B Metazoa - 0%3B Fungi - 0%3B Plants - 24%3B Viruses - 0%3B Other Eukaryotes - 0 (source: NCBI BLink).
AT2G43010	796	483	-0.692387	3.53615e-17	5.86644e-16	Down	PIF4	Transcription factor PIF4
AT4G08535	89	54	-0.692488	0.00562156	0.0170373	Down
AT2G29290	122	74	-0.692926	0.000991563	0.00375923	Down		Tropinone reductase homolog At2g29290
AT3G58780	4752	2882	-0.693106	8.94608e-95	8.82928e-93	Down	AGL1	Agamous-like MADS-box protein AGL1
AT1G05020	165	100	-0.694108	0.000131856	0.000610932	Down	AP180	Clathrin coat assembly protein AP180
AT5G11780	147	89	-0.695581	0.000324418	0.00138236	Down		unknown protein%3B Has 37 Blast hits to 37 proteins in 12 species: Archae - 0%3B Bacteria - 0%3B Metazoa - 0%3B Fungi - 3%3B Plants - 34%3B Viruses - 0%3B Other Eukaryotes - 0 (source: NCBI BLink).
AT5G20330	76	46	-0.696007	0.010949	0.0301719	Down	BETAG4	beta-1%2C3-glucanase 4
AT5G64620	732	443	-0.696179	4.71525e-16	7.3372e-15	Down	C/VIF2	Cell wall / vacuolar inhibitor of fructosidase 2
ATCG00150	8180	4950	-0.696314	4.54009e-163	8.27228e-161	Down	ATPI	ATP synthase subunit a%2C chloroplastic
AT3G03150	2805	1697	-0.696656	3.68668e-57	2.15322e-55	Down		unknown protein%3B FUNCTIONS IN: molecular_function unknown%3B INVOLVED IN: biological_process unknown%3B LOCATED IN: mitochondrion%3B EXPRESSED IN: 22 plant structures%3B EXPRESSED DURING: 13 growth stages%3B BEST Arabidopsis thaliana protein match is: unknown /.../in (TAIR:AT5G17165.1)%3B Has 39 Blast hits to 39 proteins in 11 species: Archae - 0%3B Bacteria - 0%3B Metazoa - 0%3B Fungi - 0%3B P…
AT5G50950	691	418	-0.696824	2.72491e-15	3.99241e-14	Down	FUM2	Fumarate hydratase 2%2C chloroplastic
AT5G14270	1711	1035	-0.696851	1.51092e-35	5.26304e-34	Down	GTE9	Transcription factor GTE9
AT1G48460	415	251	-0.697066	9.89674e-10	9.4229e-09	Down		unknown protein%3B FUNCTIONS IN: molecular_function unknown%3B INVOLVED IN: biological_process unknown%3B LOCATED IN: chloroplast envelope%3B EXPRESSED IN: 21 plant structures%3B EXPRESSED DURING: 13 growth stages%3B BEST Arabidopsis thaliana protein match is: /.../n protein (TAIR:AT5G63040.1)%3B Has 60 Blast hits to 60 proteins in 14 species: Archae - 0%3B Bacteria - 0%3B Metazoa - 0%3B Fungi - …
AT5G13370	129	78	-0.697467	0.000807306	0.00313796	Down		Auxin-responsive GH3 family protein
AT2G18560	129	78	-0.697467	0.000807306	0.00313796	Down		UDP-Glycosyltransferase superfamily protein
AT4G36570	172	104	-0.697467	8.6114e-05	0.000416182	Down	ATRL3	RAD-like 3
AT1G07090	1230	743	-0.698866	4.37482e-26	1.13458e-24	Down	LSH6	Protein LIGHT-DEPENDENT SHORT HYPOCOTYLS 6
AT1G26440	366	221	-0.699439	8.32484e-09	7.18207e-08	Down	UPS5	Ureide permease 5
AT3G09480	106	64	-0.699562	0.00209078	0.00724618	Down		Histone H2B.5
AT2G30860	4822	2911	-0.699758	9.85736e-98	1.00066e-95	Down	GSTF9	Glutathione S-transferase F9
AT5G07900	446	269	-0.701079	1.72396e-10	1.76265e-09	Down		Mitochondrial transcription termination factor family protein
AT5G02150	335	202	-0.701447	3.67542e-08	2.9467e-07	Down	Fes1C	Fes1C
AT4G24320	78	47	-0.702455	0.00922594	0.0260191	Down		Ubiquitin carboxyl-terminal hydrolase family protein
AT4G19540	317	191	-0.702552	7.0706e-08	5.47118e-07	Down	INDL	IND1(iron-sulfur protein required for NADH dehydrogenase)-like
AT3G28660	88	53	-0.703153	0.00528517	0.0161533	Down	PCMP-E80	Pentatricopeptide repeat-containing protein At3g28660
AT5G47510	93	56	-0.703445	0.00401098	0.0127602	Down	SFH11	Phosphatidylinositol/phosphatidylcholine transfer protein SFH11
AT3G03630	831	500	-0.704562	2.01604e-18	3.56073e-17	Down	CS26	Probable S-sulfocysteine synthase%2C chloroplastic
AT5G16140	271	163	-0.705062	6.80222e-07	4.69591e-06	Down	CRS2B	Chloroplastic group IIB intron splicing facilitator CRS2-B%2C chloroplastic
AT4G27820	281	169	-0.705188	4.04319e-07	2.84935e-06	Down	BGLU9	Beta-glucosidase 9
ATCG01070	1166	701	-0.705723	3.31325e-25	8.24177e-24	Down	NDHE	NAD(P)H-quinone oxidoreductase subunit 4L%2C chloroplastic
AT3G54880	866	520	-0.707497	3.22051e-19	5.96999e-18	Down		unknown protein%3B BEST Arabidopsis thaliana protein match is: unknown protein (TAIR:AT5G25360.2)%3B Has 137 Blast hits to 137 proteins in 19 species: Archae - 0%3B Bacteria - 0%3B Metazoa - 0%3B Fungi - 0%3B Plants - 136%3B Viruses - 0%3B Other Eukaryotes - 1 (sou /.../CBI BLink).
AT2G39570	2796	1678	-0.708263	1.40975e-58	8.73635e-57	Down	ACR9	ACT domain-containing protein ACR9
AT1G78440	145	87	-0.708607	0.000287215	0.00123669	Down	GA2OX1	Gibberellin 2-beta-dioxygenase 1
AT5G46590	242	145	-0.710596	2.06986e-06	1.33309e-05	Down	anac096	NAC domain containing protein 96
AT4G12750	666	399	-0.710775	3.20522e-15	4.67685e-14	Down		Homeodomain-like transcriptional regulator
AT1G70420	202	121	-0.71099	1.67661e-05	9.27638e-05	Down		Protein of unknown function (DUF1645)
AT1G10200	2147	1286	-0.711073	1.13209e-45	5.1568e-44	Down	WLIM1	LIM domain-containing protein WLIM1
AT1G61500	162	97	-0.711579	0.000109616	0.000515396	Down		G-type lectin S-receptor-like serine/threonine-protein kinase At1g61500
AT4G37690	264	158	-0.712255	7.81987e-07	5.34993e-06	Down	GT6	Glycosyltransferase 6
AT1G19370	692	414	-0.712783	7.23197e-16	1.11557e-14	Down		unknown protein%3B LOCATED IN: endoplasmic reticulum%3B EXPRESSED IN: 22 plant structures%3B EXPRESSED DURING: 13 growth stages%3B BEST Arabidopsis thaliana protein match is: unknown protein (TAIR:AT1G75140.1)%3B Has 45 Blast hits to 43 proteins in 15 species /.../ae - 0%3B Bacteria - 0%3B Metazoa - 0%3B Fungi - 0%3B Plants - 44%3B Viruses - 0%3B Other Eukaryotes - 1 (source: NCBI BLink).
AT1G09680	82	49	-0.714484	0.00654868	0.0194517	Down		Putative pentatricopeptide repeat-containing protein At1g09680
AT3G22235	77	46	-0.714866	0.00866236	0.0246712	Down		BEST Arabidopsis thaliana protein match is: pathogen and circadian controlled 1 (TAIR:AT3G22231.1)%3B Has 122 Blast hits to 122 proteins in 11 species: Archae - 0%3B Bacteria - 0%3B Metazoa - 0%3B Fungi - 0%3B Plants - 122%3B Viruses - 0%3B Other Eukaryotes - 0 ( /.../: NCBI BLink).
AT1G09510	72	43	-0.715302	0.0114826	0.031419	Down		NAD(P)-binding Rossmann-fold superfamily protein
AT1G32690	62	37	-0.716385	0.0159219	0.0412573	Down		unknown protein%3B FUNCTIONS IN: molecular_function unknown%3B INVOLVED IN: biological_process unknown%3B LOCATED IN: plasma membrane%3B EXPRESSED IN: 21 plant structures%3B EXPRESSED DURING: 11 growth stages%3B BEST Arabidopsis thaliana protein match is: unkno /.../tein (TAIR:AT2G35200.1)%3B Has 45 Blast hits to 45 proteins in 8 species: Archae - 0%3B Bacteria - 0%3B Metazoa - 0%3B Fungi - 0%3B …
AT4G18240	2157	1287	-0.716656	1.69726e-46	7.86569e-45	Down	SS4	Probable starch synthase 4%2C chloroplastic/amyloplastic
AT4G21610	109	65	-0.717458	0.00140322	0.00509301	Down	LOL2	Protein LOL2
AT5G27110	109	65	-0.717458	0.00140322	0.00509301	Down	PCMP-E14	Pentatricopeptide repeat-containing protein At5g27110
AT1G75160	156	93	-0.717885	0.000134145	0.000620325	Down		Protein of unknown function (DUF620)
AT1G26665	581	346	-0.719408	8.88236e-14	1.18199e-12	Down	MED10B	Mediator of RNA polymerase II transcription subunit 10b
AT5G08380	981	584	-0.719926	3.68079e-22	7.94202e-21	Down	AGAL1	Alpha-galactosidase 1
AT4G31060	420	250	-0.720103	2.49167e-10	2.51503e-09	Down	ERF015	Ethylene-responsive transcription factor ERF015
AT4G17140	5620	3345	-0.720206	2.33703e-119	3.09446e-117	Down		pleckstrin homology (PH) domain-containing protein
AT3G05880	1126	670	-0.720615	2.8255e-25	7.04491e-24	Down	RCI2A	Hydrophobic protein RCI2A
AT4G36410	190	113	-0.721318	1.99335e-05	0.00010896	Down	UBC17	Probable ubiquitin-conjugating enzyme E2 17
AT1G23390	1478	879	-0.721353	8.89311e-33	2.88121e-31	Down		F-box/kelch-repeat protein At1g23390
AT2G18350	106	63	-0.722282	0.00155443	0.0055796	Down	ZHD6	Zinc-finger homeodomain protein 6
AT1G02980	133	79	-0.723143	0.000433668	0.00179618	Down	CUL2	Cullin-2
AT1G07420	1082	642	-0.724697	1.32733e-24	3.19729e-23	Down	SMO2-2	Methylsterol monooxygenase 2-2
AT3G04060	59	35	-0.725002	0.0177126	0.0452646	Down	anac046	NAC domain containing protein 46
AT3G54363	76	45	-0.727716	0.00811674	0.0233151	Down		unknown protein%3B Has 30201 Blast hits to 17322 proteins in 780 species: Archae - 12%3B Bacteria - 1396%3B Metazoa - 17338%3B Fungi - 3422%3B Plants - 5037%3B Viruses - 0%3B Other Eukaryotes - 2996 (source: NCBI BLink).
AT1G34040	76	45	-0.727716	0.00811674	0.0233151	Down	TAR3	Tryptophan aminotransferase-related protein 3
AT2G04080	478	283	-0.72785	9.57633e-12	1.08244e-10	Down	DTXL3	MATE efflux family protein 7
AT1G80650	392	232	-0.72837	7.47094e-10	7.18383e-09	Down	RTL1	Ribonuclease 3-like protein 1
AT4G11320	2793	1653	-0.72837	1.97038e-61	1.28848e-59	Down		Probable cysteine proteinase At4g11320
AT4G03935	66	39	-0.730634	0.0142997	0.0377443	Down
AT1G24620	66	39	-0.730634	0.0142997	0.0377443	Down	CML25	Probable calcium-binding protein CML25
AT4G11600	1944	1148	-0.731547	1.32625e-43	5.73487e-42	Down	GPX6	Probable phospholipid hydroperoxide glutathione peroxidase 6%2C mitochondrial
AT1G76830	166	98	-0.731971	5.8773e-05	0.000294182	Down		Putative F-box protein At1g76830
AT2G22540	102	60	-0.737176	0.00160885	0.0057469	Down	SVP	MADS-box protein SVP
AT1G34580	782	460	-0.737176	9.60238e-19	1.73331e-17	Down	STP5	Sugar transport protein 5
AT4G01130	510	300	-0.737176	9.8958e-13	1.2152e-11	Down		GDSL esterase/lipase At4g01130
AT4G35390	114	67	-0.738442	0.000791685	0.00308371	Down	AHL25	AT-hook motif nuclear-localized protein 25
ATCG00640	4761	2797	-0.739026	5.09018e-106	5.77194e-104	Down	RPL33	50S ribosomal protein L33%2C chloroplastic
AT5G54220	63	37	-0.739468	0.0124444	0.0335895	Down		Defensin-like protein 69
AT1G21680	1536	902	-0.73962	2.03478e-35	7.06471e-34	Down		DPP6 N-terminal domain-like protein
AT4G16860	2516	1477	-0.740104	5.34815e-57	3.10659e-55	Down	RPP4	Disease resistance protein (TIR-NBS-LRR class) family
AT4G11810	138	81	-0.740316	0.000245858	0.00107424	Down		SPX domain-containing membrane protein At4g11810
AT5G15030	121	71	-0.740758	0.000511977	0.00208527	Down		Paired amphipathic helix (PAH2) superfamily protein
AT5G12280	162	95	-0.741636	6.06327e-05	0.000302496	Down		SWAP (Suppressor-of-White-APricot)/surp RNA-binding domain-containing protein
ATCG00600	249	146	-0.741819	5.6486e-07	3.93391e-06	Down	PETG	Cytochrome b6-f complex subunit 5
AT1G05300	116	68	-0.74216	0.00066874	0.00265133	Down	ZIP5	Zinc transporter 5
AT4G39925	58	34	-0.74216	0.0164875	0.0425419	Down		AT hook motif DNA-binding family protein
AT4G29530	128	75	-0.742823	0.000331832	0.00141057	Down		Inorganic pyrophosphatase 3
AT5G27890	140	82	-0.743373	0.000207866	0.000925692	Down		BEST Arabidopsis thaliana protein match is: myosin heavy chain-related (TAIR:AT2G15420.1)%3B Has 8 Blast hits to 7 proteins in 1 species: Archae - 0%3B Bacteria - 0%3B Metazoa - 0%3B Fungi - 0%3B Plants - 8%3B Viruses - 0%3B Other Eukaryotes - 0 (source: NCBI BLink).
AT1G69830	4636	2714	-0.744101	1.6856e-104	1.86185e-102	Down	AMY3	Alpha-amylase 3%2C chloroplastic
AT4G03150	311	182	-0.744618	2.01322e-08	1.6622e-07	Down		unknown protein%3B FUNCTIONS IN: molecular_function unknown%3B INVOLVED IN: biological_process unknown%3B LOCATED IN: chloroplast%3B EXPRESSED IN: 20 plant structures%3B EXPRESSED DURING: 13 growth stages%3B Has 30201 Blast hits to 17322 proteins in 780 species /.../ae - 12%3B Bacteria - 1396%3B Metazoa - 17338%3B Fungi - 3422%3B Plants - 5037%3B Viruses - 0%3B Other Eukaryotes - 2996 (source: NC…
AT3G14780	224	131	-0.745574	2.06632e-06	1.33121e-05	Down		CONTAINS InterPro DOMAIN/s: Transposase%2C Ptta/En/Spm%2C plant (InterPro:IPR004252)%3B BEST Arabidopsis thaliana protein match is: glucan synthase-like 4 (TAIR:AT3G14570.2)%3B Has 315 Blast hits to 313 proteins in 50 species: Archae - 2%3B Bacteria - 16%3B Met /.../ 11%3B Fungi - 7%3B Plants - 181%3B Viruses - 2%3B Other Eukaryotes - 96 (source: NCBI BLink).
AT3G24730	118	69	-0.74576	0.000564875	0.00227939	Down		mRNA splicing factor%2C thioredoxin-like U5 snRNP
ATCG00710	378	221	-0.745981	5.66582e-10	5.52787e-09	Down	PSBH	Photosystem II reaction center protein H
AT1G43980	65	38	-0.746082	0.0133702	0.0356415	Down	PCMP-E58	Tetratricopeptide repeat (TPR)-like superfamily protein
AT5G02080	89	52	-0.746935	0.00307712	0.0101349	Down		DNA / pantothenate metabolism flavoprotein
AT5G20030	89	52	-0.746935	0.00307712	0.0101349	Down		Plant Tudor-like RNA-binding protein
AT3G58520	156	91	-0.749249	7.37718e-05	0.000361449	Down		Ubiquitin carboxyl-terminal hydrolase family protein
AT5G44380	84	49	-0.749249	0.00405498	0.0128618	Down		FAD-binding Berberine family protein
AT4G34900	652	380	-0.750514	2.46756e-16	3.89079e-15	Down	XDH2	Xanthine dehydrogenase 2
AT5G56720	103	60	-0.751252	0.00126504	0.00465287	Down		Lactate/malate dehydrogenase family protein
AT1G52315	91	53	-0.751516	0.0025895	0.00872497	Down		Regulator of Vps4 activity in the MVB pathway protein
AT3G13240	67	39	-0.752329	0.0112011	0.0307595	Down		unknown protein%3B Has 0 Blast hits to 0 proteins in 0 species (source: NCBI BLink).
AT2G02100	3647	2122	-0.752927	2.96293e-84	2.58868e-82	Down	PDF2.2	Defensin-like protein 2
AT5G42146	55	32	-0.753001	0.0183048	0.0465715	Down		unknown protein%3B Has 98 Blast hits to 98 proteins in 12 species: Archae - 0%3B Bacteria - 0%3B Metazoa - 0%3B Fungi - 0%3B Plants - 98%3B Viruses - 0%3B Other Eukaryotes - 0 (source: NCBI BLink).
AT1G24570	74	43	-0.75483	0.00708027	0.020786	Down		Protein of unknown function (DUF707)
AT2G39180	74	43	-0.75483	0.00708027	0.020786	Down	CCR2	Serine/threonine-protein kinase-like protein CCR2
AT1G66970	1866	1084	-0.755226	3.55199e-44	1.56449e-42	Down	GDPDL1	Glycerophosphodiester phosphodiesterase GDPDL1
AT3G03240	188	109	-0.758046	9.51614e-06	5.47249e-05	Down		alpha/beta-Hydrolases superfamily protein
AT3G04550	3138	1818	-0.759135	8.78199e-74	6.88288e-72	Down	RAF2	Rubisco accumulation factor 2%2C chloroplastic
AT1G30820	5703	3299	-0.761334	3.2461e-133	4.83918e-131	Down		CTP synthase family protein
AT5G22920	1133	655	-0.762223	7.4022e-28	2.06545e-26	Down		CHY-type/CTCHY-type/RING-type Zinc finger protein
AT5G10860	3208	1853	-0.763453	4.08348e-76	3.26036e-74	Down	CBSX3	CBS domain-containing protein CBSX3%2C mitochondrial
AT3G03200	71	41	-0.763837	0.00786369	0.0226906	Down	NAC045	NAC domain-containing protein 45
AT5G06070	104	60	-0.765191	0.000991485	0.0037596	Down	RBE	Probable transcriptional regulator RABBIT EARS
AT5G05390	163	94	-0.765781	3.5173e-05	0.000183195	Down	LAC12	Laccase-12
AT3G01310	3728	2149	-0.766378	1.02978e-88	9.54467e-87	Down		Phosphoglycerate mutase-like family protein
AT2G01021	59	34	-0.766822	0.0127916	0.0343722	Down		unknown protein%3B Has 30201 Blast hits to 17322 proteins in 780 species: Archae - 12%3B Bacteria - 1396%3B Metazoa - 17338%3B Fungi - 3422%3B Plants - 5037%3B Viruses - 0%3B Other Eukaryotes - 2996 (source: NCBI BLink).
AT1G74830	59	34	-0.766822	0.0127916	0.0343722	Down	MYOB6	Probable myosin-binding protein 6
AT4G24350	389	224	-0.767913	1.08948e-10	1.13241e-09	Down		Phosphorylase superfamily protein
AT4G24180	66	38	-0.768108	0.0104335	0.028931	Down	TLP1	THAUMATIN-LIKE PROTEIN 1
AT2G40400	594	342	-0.768108	1.41859e-15	2.1357e-14	Down		Protein of unknown function (DUF399 and DUF3411)
AT3G01420	205	118	-0.768479	3.43034e-06	2.13637e-05	Down	DOX1	Alpha-dioxygenase 1
AT1G12790	113	65	-0.769453	0.000538437	0.00218386	Down		CONTAINS InterPro DOMAIN/s: RuvA domain 2-like (InterPro:IPR010994)%3B Has 29 Blast hits to 29 proteins in 9 species: Archae - 0%3B Bacteria - 2%3B Metazoa - 0%3B Fungi - 0%3B Plants - 27%3B Viruses - 0%3B Other Eukaryotes - 0 (source: NCBI BLink).
AT1G13750	127	73	-0.770502	0.000225453	0.000994251	Down	PAP1	Probable inactive purple acid phosphatase 1
AT3G07420	576	331	-0.770879	3.30028e-15	4.79913e-14	Down	SYNC2	Asparagine--tRNA ligase%2C cytoplasmic 2
AT3G49170	195	112	-0.771617	4.55513e-06	2.77605e-05	Down	EMB2261	Pentatricopeptide repeat-containing protein At3g49170%2C chloroplastic
AT2G01520	216	124	-0.772333	1.60032e-06	1.04746e-05	Down	MLP328	MLP-like protein 328
AT1G34160	136	78	-0.773702	0.000157091	0.000717104	Down	PCMP-H68	Pentatricopeptide repeat-containing protein At1g34160
AT3G14580	68	39	-0.773702	0.00873165	0.024842	Down		Pentatricopeptide repeat-containing protein At3g14580%2C mitochondrial
AT5G42450	75	43	-0.774196	0.0055229	0.0167693	Down	PCMP-E102	Pentatricopeptide repeat-containing protein At5g42450%2C mitochondrial
AT4G26370	2636	1511	-0.774488	2.02802e-64	1.40825e-62	Down		antitermination NusB domain-containing protein
AT1G22770	3458	1982	-0.774623	6.6426e-84	5.77987e-82	Down	GI	Protein GIGANTEA
AT2G33760	103	59	-0.775499	0.000920241	0.00352076	Down	PCMP-H6	Pentatricopeptide repeat-containing protein At2g33760
AT3G14900	621	355	-0.778416	1.69787e-16	2.70114e-15	Down		unknown protein%3B FUNCTIONS IN: molecular_function unknown%3B INVOLVED IN: embryo development%3B LOCATED IN: chloroplast%3B EXPRESSED IN: 19 plant structures%3B EXPRESSED DURING: 13 growth stages%3B Has 17135 Blast hits to 10204 proteins in 644 species: Archae /.../ Bacteria - 1684%3B Metazoa - 5536%3B Fungi - 2506%3B Plants - 1043%3B Viruses - 361%3B Other Eukaryotes - 5958 (source: NCBI BLink).
AT1G67660	656	375	-0.778447	2.13594e-17	3.57691e-16	Down		Restriction endonuclease%2C type II-like superfamily protein
AT3G17600	740	423	-0.778509	2.34306e-19	4.37385e-18	Down	IAA31	Auxin-responsive protein IAA31
AT5G03250	140	80	-0.778997	0.000111753	0.000524284	Down		BTB/POZ domain-containing protein At5g03250
AT4G37140	70	40	-0.778997	0.00730843	0.0213368	Down	MES20	Putative inactive methylesterase 20
AT5G63170	63	36	-0.778997	0.00895036	0.0253627	Down		GDSL esterase/lipase At5g63170
AT3G26510	665	380	-0.778997	1.51958e-17	2.56895e-16	Down		Octicosapeptide/Phox/Bem1p family protein
AT1G75120	163	93	-0.781211	2.56521e-05	0.000137262	Down	RRA1	Nucleotide-diphospho-sugar transferase family protein
AT1G13920	277	158	-0.781603	3.8638e-08	3.08959e-07	Down		Remorin family protein
AT1G21270	107	61	-0.782371	0.000652067	0.0025944	Down	WAK2	Wall-associated receptor kinase 2
AT1G70430	93	53	-0.78288	0.00158023	0.0056622	Down		Protein kinase superfamily protein
AT1G14490	93	53	-0.78288	0.00158023	0.0056622	Down	AHL28	AT-hook motif nuclear-localized protein 28
AT3G62750	337	192	-0.783284	1.21343e-09	1.14308e-08	Down	BGLU8	Beta-glucosidase 8
AT4G33610	72	41	-0.784015	0.00611811	0.0183466	Down		glycine-rich protein
AT2G36980	65	37	-0.784556	0.00749027	0.0217901	Down	PCMP-E73	Pentatricopeptide repeat-containing protein At2g36980%2C mitochondrial
AT2G36750	58	33	-0.785228	0.0118169	0.0322076	Down	UGT73C1	UDP-glycosyltransferase 73C1
AT3G01290	58	33	-0.785228	0.0118169	0.0322076	Down	HIR3	Hypersensitive-induced response protein 3
AT5G26230	545	310	-0.78563	7.56395e-15	1.07931e-13	Down	MAKR1	Probable membrane-associated kinase regulator 1
AT5G03615	51	29	-0.786086	0.0187633	0.0475562	Down
AT4G23000	514	292	-0.787442	3.44885e-14	4.71904e-13	Down		Calcineurin-like metallo-phosphoesterase superfamily protein
AT1G27630	1030	585	-0.787777	6.69232e-27	1.76787e-25	Down	CYCT1-3	Cyclin-T1-3
AT2G04860	81	46	-0.78793	0.00325352	0.0106248	Down	PCMP-E74	Pentatricopeptide repeat-containing protein At2g04860
AT1G31490	148	84	-0.788778	5.65539e-05	0.000284344	Down		HXXXD-type acyl-transferase family protein
AT1G11080	522	296	-0.790094	1.79351e-14	2.49245e-13	Down	SCPL31	Serine carboxypeptidase-like 31
AT4G04740	434	246	-0.790678	2.92836e-12	3.46239e-11	Down	CPK23	Calcium-dependent protein kinase 23
AT4G18490	113	64	-0.791821	0.00038912	0.00162812	Down		Uncharacterized protein At4g18490
AT1G48210	1432	811	-0.791899	4.32057e-37	1.59078e-35	Down		Protein kinase superfamily protein
AT3G60520	408	231	-0.792318	1.33139e-11	1.49069e-10	Down		unknown protein%3B BEST Arabidopsis thaliana protein match is: unknown protein (TAIR:AT1G02070.1)%3B Has 107 Blast hits to 107 proteins in 14 species: Archae - 0%3B Bacteria - 0%3B Metazoa - 0%3B Fungi - 0%3B Plants - 107%3B Viruses - 0%3B Other Eukaryotes - 0 (sou /.../CBI BLink).
ATMG00070	1021	578	-0.792483	6.37888e-27	1.68716e-25	Down	NAD9	NADH dehydrogenase subunit 9
AT2G30300	53	30	-0.792671	0.0156381	0.0406726	Down		Major facilitator superfamily protein
AT3G23270	53	30	-0.792671	0.0156381	0.0406726	Down		Regulator of chromosome condensation (RCC1) family with FYVE zinc finger domain
AT2G07725	205	116	-0.793141	1.82756e-06	1.18636e-05	Down		Ribosomal L5P family protein
AT1G20020	8895	5031	-0.793791	5.09557e-222	1.42931e-219	Down	LFNR2	Ferredoxin--NADP reductase%2C leaf isozyme 2%2C chloroplastic
AT3G47160	602	340	-0.79587	1.44926e-16	2.31426e-15	Down		RING/U-box superfamily protein
AT5G56970	163	92	-0.796808	1.85865e-05	0.000102173	Down	CKX3	Cytokinin dehydrogenase 3
AT3G47540	101	57	-0.796963	0.000788289	0.00307217	Down		Chitinase family protein
AT5G52545	78	44	-0.797612	0.00359252	0.0116003	Down		unknown protein%3B FUNCTIONS IN: molecular_function unknown%3B INVOLVED IN: biological_process unknown%3B LOCATED IN: cellular_component unknown%3B EXPRESSED IN: cultured cell%3B Has 16 Blast hits to 16 proteins in 8 species: Archae - 0%3B Bacteria - 0%3B Metazoa /.../Fungi - 0%3B Plants - 16%3B Viruses - 0%3B Other Eukaryotes - 0 (source: NCBI BLink).
AT3G47380	133	75	-0.798105	0.000125567	0.000583698	Down		Plant invertase/pectin methylesterase inhibitor superfamily protein
AT2G36730	110	62	-0.798805	0.000427034	0.00177077	Down	PCMP-E44	Pentatricopeptide repeat-containing protein At2g36730
AT3G28540	55	31	-0.798805	0.0130397	0.0348653	Down		P-loop containing nucleoside triphosphate hydrolases superfamily protein
AT5G37240	71	40	-0.799461	0.00566529	0.0171528	Down		unknown protein%3B Has 0 Blast hits to 0 proteins in 0 species (source: NCBI BLink).
AT4G21380	119	67	-0.80037	0.000232357	0.00102153	Down	SD18	Receptor-like serine/threonine-protein kinase SD1-8
AT5G14960	135	76	-0.80053	0.00010573	0.000499105	Down	E2FD	E2F transcription factor-like E2FD
AT4G39660	4690	2640	-0.800692	1.08207e-119	1.44173e-117	Down	AGT2	Alanine--glyoxylate aminotransferase 2 homolog 1%2C mitochondrial
AT1G20010	6584	3706	-0.800743	2.53798e-167	4.78802e-165	Down	TUBB5	Tubulin beta-5 chain
AT4G14103	96	54	-0.801717	0.00103115	0.00388924	Down		F-box/LRR-repeat protein At4g14103
AT2G44630	80	45	-0.801717	0.0030093	0.00995071	Down		F-box/kelch-repeat protein At2g44630
AT1G10760	5882	3308	-0.801989	5.01915e-150	8.23064e-148	Down	GWD1	Alpha-glucan water dikinase 1%2C chloroplastic
AT3G47800	2058	1156	-0.803743	6.50695e-54	3.56594e-52	Down		Galactose mutarotase-like superfamily protein
AT1G72540	73	41	-0.803914	0.00473871	0.0147066	Down		Putative receptor-like protein kinase At1g72540
AT3G49142	57	32	-0.804532	0.0108781	0.03	Down	PCMP-H77	Putative pentatricopeptide repeat-containing protein At3g49142
AT5G42780	155	87	-0.804823	2.6466e-05	0.000141315	Down	ZHD13	Zinc-finger homeodomain protein 13
AT3G49110	155	87	-0.804823	2.6466e-05	0.000141315	Down	PER33	Peroxidase 33
AT4G38470	1867	1047	-0.806102	2.53736e-49	1.27274e-47	Down		ACT-like protein tyrosine kinase family protein
AT5G16790	107	60	-0.806218	0.000468381	0.00192537	Down	THO7A	THO complex subunit 7A
AT1G02300	396	222	-0.806582	1.0811e-11	1.21684e-10	Down		Cysteine proteinases superfamily protein
AT3G26180	1633	915	-0.807323	2.04439e-43	8.78676e-42	Down	CYP71B20	Cytochrome P450 71B20
AT5G51570	570	319	-0.809047	3.17973e-16	4.99525e-15	Down	HIR4	Hypersensitive-induced response protein 4
AT1G47280	109	61	-0.809089	0.000393846	0.00164628	Down		unknown protein%3B FUNCTIONS IN: molecular_function unknown%3B INVOLVED IN: biological_process unknown%3B LOCATED IN: endomembrane system%3B EXPRESSED IN: 9 plant structures%3B EXPRESSED DURING: L mature pollen stage%2C M germinated pollen stage%2C 4 anthesis%2C C /.../ar stage%2C petal differentiation and expansion stage%3B Has 6 Blast hits to 6 proteins in 2 species: Archae - 0%3B Bacteria - 0%…
AT3G48230	1169	654	-0.809554	1.08217e-31	3.3926e-30	Down		Protein of Unknown Function (DUF239)
AT1G43650	111	62	-0.811861	0.000331207	0.00140819	Down		WAT1-related protein At1g43650
AT3G07500	77	43	-0.812163	0.00331736	0.0108117	Down		Far-red impaired responsive (FAR1) family protein
AT2G28200	172	96	-0.812944	7.34446e-06	4.3049e-05	Down	ZAT5	Zinc finger protein ZAT5
AT3G43505	86	48	-0.812944	0.00177046	0.00626329	Down	LCR30	Defensin-like protein 122
AT3G50390	95	53	-0.813577	0.000950813	0.00362602	Down		Transducin/WD40 repeat-like superfamily protein
AT4G20953	52	29	-0.8141	0.0143716	0.0378918	Down
AT2G07773	52	29	-0.8141	0.0143716	0.0378918	Down		unknown protein%3B BEST Arabidopsis thaliana protein match is: unknown protein (TAIR:ATMG00910.1)%3B Has 35333 Blast hits to 34131 proteins in 2444 species: Archae - 798%3B Bacteria - 22429%3B Metazoa - 974%3B Fungi - 991%3B Plants - 531%3B Viruses - 0%3B Other Euk /.../s - 9610 (source: NCBI BLink).
AT5G26220	278	155	-0.814458	1.15793e-08	9.81894e-08	Down		ChaC-like family protein
ATCG01060	705	393	-0.814736	6.19359e-20	1.19058e-18	Down	PSAC	Photosystem I iron-sulfur center
AT5G62310	61	34	-0.814916	0.00758048	0.0220015	Down	IRE	Probable serine/threonine protein kinase IRE
AT1G05750	192	107	-0.815137	1.8849e-06	1.22024e-05	Down	PDE247	Pentatricopeptide repeat-containing protein At1g05750%2C chloroplastic
AT3G15620	212	118	-0.816919	6.20735e-07	4.30476e-06	Down	UVR3	(6-4)DNA photolyase
AT3G59010	1784	992	-0.818345	2.29535e-48	1.14061e-46	Down	PME35	Probable pectinesterase/pectinesterase inhibitor 35
AT4G26270	804	447	-0.818562	9.82222e-23	2.1857e-21	Down	PFK3	ATP-dependent 6-phosphofructokinase 3
AT5G63180	1335	742	-0.81899	1.07943e-36	3.92016e-35	Down		Probable pectate lyase 22
AT2G30600	2575	1431	-0.81919	3.94825e-69	2.90237e-67	Down		BTB/POZ domain-containing protein At2g30600
AT1G66390	81	45	-0.819639	0.00232418	0.00793638	Down	MYB90	Transcription factor MYB90
AT4G02000	72	40	-0.819639	0.00437175	0.0137115	Down		Uncharacterized protein At4g02000
AT5G52930	63	35	-0.819639	0.00633198	0.0188989	Down		Protein of unknown function (DUF295)
AT4G01430	63	35	-0.819639	0.00633198	0.0188989	Down		WAT1-related protein At4g01430
AT4G39090	14854	8236	-0.822477	0	0	Down	RD19A	Cysteine proteinase RD19a
AT3G13730	249	138	-0.823119	4.49718e-08	3.57061e-07	Down	CYP90D1	3-epi-6-deoxocathasterone 23-monooxygenase
AT1G10682	168	93	-0.8248	7.38663e-06	4.32486e-05	Down
AT3G28170	535	296	-0.825583	7.54116e-16	1.16074e-14	Down		unknown protein%3B Has 2 Blast hits to 1 proteins in 1 species: Archae - 0%3B Bacteria - 0%3B Metazoa - 0%3B Fungi - 0%3B Plants - 2%3B Viruses - 0%3B Other Eukaryotes - 0 (source: NCBI BLink).
AT1G14755	47	26	-0.825791	0.0190303	0.0481357	Down		Defensin-like protein 201
AT1G04040	407	225	-0.826745	2.44683e-12	2.91243e-11	Down		HAD superfamily%2C subfamily IIIB acid phosphatase
AT3G53170	76	42	-0.827252	0.00305512	0.0100725	Down		Tetratricopeptide repeat (TPR)-like superfamily protein
AT1G12020	194	107	-0.830087	1.13698e-06	7.61007e-06	Down		unknown protein%3B BEST Arabidopsis thaliana protein match is: unknown protein (TAIR:AT1G62422.1)%3B Has 89 Blast hits to 88 proteins in 16 species: Archae - 0%3B Bacteria - 0%3B Metazoa - 0%3B Fungi - 0%3B Plants - 87%3B Viruses - 0%3B Other Eukaryotes - 2 (source /.../ BLink).
AT3G29570	468	258	-0.830779	3.47667e-14	4.75405e-13	Down		unknown protein%3B Has 271 Blast hits to 164 proteins in 59 species: Archae - 0%3B Bacteria - 19%3B Metazoa - 88%3B Fungi - 42%3B Plants - 45%3B Viruses - 9%3B Other Eukaryotes - 68 (source: NCBI BLink).
AT1G24090	156	86	-0.830779	1.47132e-05	8.22813e-05	Down		RNase H family protein
AT5G45320	78	43	-0.830779	0.00255487	0.00862192	Down		FUNCTIONS IN: molecular_function unknown%3B INVOLVED IN: biological_process unknown%3B LOCATED IN: endomembrane system%3B EXPRESSED IN: inflorescence meristem%2C root%2C flower%3B EXPRESSED DURING: petal differentiation and expansion stage%3B CONTAINS InterPro DO /.../: Late embryogenesis abundant protein%2C group 2 (InterPro:IPR004864)%3B BEST Arabidopsis thaliana protein match is: unknown prote…
AT5G13870	225	124	-0.831226	1.74401e-07	1.2878e-06	Down	XTH5	Probable xyloglucan endotransglucosylase/hydrolase protein 5
AT2G39400	236	130	-0.831917	8.13137e-08	6.24665e-07	Down		alpha/beta-Hydrolases superfamily protein
AT1G32460	100	55	-0.834138	0.000516441	0.00210225	Down		unknown protein%3B Has 19 Blast hits to 19 proteins in 8 species: Archae - 0%3B Bacteria - 0%3B Metazoa - 0%3B Fungi - 0%3B Plants - 19%3B Viruses - 0%3B Other Eukaryotes - 0 (source: NCBI BLink).
AT2G19050	311	171	-0.83456	6.12616e-10	5.93895e-09	Down		GDSL esterase/lipase At2g19050
AT4G12900	122	67	-0.83629	0.000107685	0.000507211	Down		Gamma interferon responsive lysosomal thiol (GILT) reductase family protein
AT5G57655	6501	3569	-0.836783	5.24772e-178	1.11871e-175	Down	XYLA	Xylose isomerase
AT1G18330	512	281	-0.837215	1.58079e-15	2.36818e-14	Down	RVE7	Protein REVEILLE 7
AT3G19690	82	45	-0.837341	0.00178792	0.00631354	Down		CAP (Cysteine-rich secretory proteins%2C Antigen 5%2C and Pathogenesis-related 1 protein) superfamily protein
AT3G03580	155	85	-0.838375	1.35183e-05	7.61182e-05	Down	PCMP-H23	Pentatricopeptide repeat-containing protein At3g03580
AT3G04000	124	68	-0.838375	9.05858e-05	0.000435228	Down		NAD(P)-binding Rossmann-fold superfamily protein
AT5G40960	62	34	-0.838375	0.00579156	0.017499	Down		Protein of unknown function (DUF 3339)
AT2G27610	62	34	-0.838375	0.00579156	0.017499	Down	PCMP-H60	Pentatricopeptide repeat-containing protein At2g27610
AT1G21600	1982	1086	-0.839574	7.77535e-56	4.38505e-54	Down	PTAC6	plastid transcriptionally active 6
AT5G63290	84	46	-0.840397	0.00149618	0.00539688	Down		Radical SAM superfamily protein
AT5G64860	1845	1009	-0.842336	2.26417e-52	1.20971e-50	Down	DPE1	4-alpha-glucanotransferase DPE1%2C chloroplastic/amyloplastic
AT3G43670	706	386	-0.842709	4.77762e-21	9.75569e-20	Down		Copper amine oxidase family protein
AT2G25700	154	84	-0.846111	1.24028e-05	7.02078e-05	Down	ASK3	SKP1-like protein 3
AT1G69587	99	54	-0.846111	0.0004732	0.0019433	Down
AT1G04840	66	36	-0.846111	0.00403941	0.0128277	Down	PCMP-H64	Pentatricopeptide repeat-containing protein At1g04840
AT2G44925	55	30	-0.846111	0.00911255	0.0257539	Down		unknown protein%3B FUNCTIONS IN: molecular_function unknown%3B INVOLVED IN: biological_process unknown%3B LOCATED IN: cellular_component unknown%3B Has 30201 Blast hits to 17322 proteins in 780 species: Archae - 12%3B Bacteria - 1396%3B Metazoa - 17338%3B Fungi - /.../ Plants - 5037%3B Viruses - 0%3B Other Eukaryotes - 2996 (source: NCBI BLink).
AT2G43261	246	134	-0.848067	2.48058e-08	2.03154e-07	Down		unknown protein%3B FUNCTIONS IN: molecular_function unknown%3B INVOLVED IN: biological_process unknown%3B LOCATED IN: cellular_component unknown%3B Has 30201 Blast hits to 17322 proteins in 780 species: Archae - 12%3B Bacteria - 1396%3B Metazoa - 17338%3B Fungi - /.../ Plants - 5037%3B Viruses - 0%3B Other Eukaryotes - 2996 (source: NCBI BLink).
AT1G13270	951	518	-0.848135	4.67099e-28	1.31194e-26	Down	MAP1B	Methionine aminopeptidase 1B%2C chloroplastic
AT1G29465	79	43	-0.849158	0.00195957	0.00684766	Down		unknown protein%3B FUNCTIONS IN: molecular_function unknown%3B INVOLVED IN: biological_process unknown%3B LOCATED IN: endomembrane system%3B Has 30201 Blast hits to 17322 proteins in 780 species: Archae - 12%3B Bacteria - 1396%3B Metazoa - 17338%3B Fungi - 3422%3B /.../ - 5037%3B Viruses - 0%3B Other Eukaryotes - 2996 (source: NCBI BLink).
AT4G09012	79	43	-0.849158	0.00195957	0.00684766	Down		Mitochondrial ribosomal protein L27
AT5G11870	68	37	-0.849651	0.0044212	0.0138564	Down		Alkaline phytoceramidase (aPHC)
AT5G46100	81	44	-0.85206	0.00163829	0.00584225	Down		Pentatricopeptide repeat-containing protein At5g46100
AT5G24510	70	38	-0.852997	0.00368819	0.0118715	Down		60S acidic ribosomal protein family
AT2G04430	118	64	-0.854285	0.000107177	0.000504926	Down	NUDT5	Nudix hydrolase 5
AT5G61590	603	327	-0.854509	1.21745e-18	2.18464e-17	Down	ERF107	Ethylene-responsive transcription factor ERF107
AT5G20420	83	45	-0.854828	0.00137002	0.00498825	Down	CLSY2	SNF2 domain-containing protein CLASSY 2
AT1G32960	72	39	-0.856164	0.0030777	0.0101344	Down	SBT3.3	Subtilisin-like protease SBT3.3
AT2G43820	168	91	-0.856164	3.71144e-06	2.29935e-05	Down	UGT74F2	UDP-glycosyltransferase 74F2
AT2G18550	207	112	-0.857774	2.90506e-07	2.08449e-06	Down	ATHB-21	Homeobox-leucine zipper protein ATHB-21
AT1G13650	512	277	-0.857899	4.0556e-16	6.32923e-15	Down		BEST Arabidopsis thaliana protein match is: 18S pre-ribosomal assembly protein gar2-related (TAIR:AT2G03810.4)%3B Has 3688 Blast hits to 1629 proteins in 255 species: Archae - 22%3B Bacteria - 222%3B Metazoa - 684%3B Fungi - 292%3B Plants - 62%3B Viruses - 14%3B /.../Eukaryotes - 2392 (source: NCBI BLink).
AT1G70380	61	33	-0.857985	0.00527726	0.0161337	Down		Putative F-box protein At1g70380
AT1G55770	98	53	-0.858431	0.000432574	0.00179199	Down		Plant invertase/pectin methylesterase inhibitor superfamily protein
AT5G24490	3729	2015	-0.859651	1.01599e-107	1.19662e-105	Down		30S ribosomal protein%2C putative
AT3G04020	124	67	-0.859749	6.36306e-05	0.000315974	Down		unknown protein%3B Has 26 Blast hits to 25 proteins in 10 species: Archae - 0%3B Bacteria - 0%3B Metazoa - 0%3B Fungi - 0%3B Plants - 23%3B Viruses - 0%3B Other Eukaryotes - 3 (source: NCBI BLink).
AT5G18065	137	74	-0.86022	3.21358e-05	0.000168903	Down		unknown protein%3B BEST Arabidopsis thaliana protein match is: unknown protein (TAIR:AT4G29760.1)%3B Has 30201 Blast hits to 17322 proteins in 780 species: Archae - 12%3B Bacteria - 1396%3B Metazoa - 17338%3B Fungi - 3422%3B Plants - 5037%3B Viruses - 0%3B Other Eu /.../es - 2996 (source: NCBI BLink).
AT1G64185	50	27	-0.86061	0.0119815	0.0326043	Down		Lactoylglutathione lyase / glyoxalase I family protein
AT5G62165	239	129	-0.861281	2.66881e-08	2.17734e-07	Down	AGL42	AGAMOUS-like 42
AT1G78600	1580	852	-0.862641	7.03937e-47	3.3127e-45	Down	BBX22	B-box zinc finger protein 22
AT4G30690	887	478	-0.863565	4.86079e-27	1.29044e-25	Down		Translation initiation factor 3 protein
AT1G08440	52	28	-0.864726	0.00996154	0.0277777	Down	ALMT2	Aluminum-activated malate transporter 2
AT1G12090	17739	9541	-0.866354	0	0	Down	ELP	extensin-like protein
AT4G21323	147	79	-0.867533	1.34429e-05	7.57337e-05	Down		Subtilase family protein
AT1G25360	121	65	-0.868137	6.89946e-05	0.000340312	Down	PCMP-H74	Pentatricopeptide repeat-containing protein At1g25360
AT2G30942	95	51	-0.869072	0.000470942	0.00193515	Down		Protein of unknown function (DUF3317)
AT3G25010	164	88	-0.869762	3.67849e-06	2.27959e-05	Down	AtRLP41	receptor like protein 41
AT4G23150	69	37	-0.870713	0.00337153	0.0109732	Down	CRK7	Cysteine-rich receptor-like protein kinase 7
AT5G40230	56	30	-0.872106	0.00689906	0.0203338	Down		WAT1-related protein At5g40230
AT3G18550	88	47	-0.876484	0.00073139	0.00286825	Down	TCP18	Transcription factor TCP18
AT3G10450	339	181	-0.876937	1.4537e-11	1.62251e-10	Down	SCPL7	Serine carboxypeptidase-like 7
AT2G34140	118	63	-0.877005	7.47284e-05	0.000365716	Down	CDF4	Cyclic dof factor 4
AT2G29760	193	103	-0.877598	3.6378e-07	2.57729e-06	Down	PCMP-H33	Pentatricopeptide repeat-containing protein At2g29760%2C chloroplastic
AT3G55450	1247	665	-0.878677	1.77106e-38	6.83977e-37	Down	PBL1	Probable receptor-like protein kinase At3g55450
AT1G09190	137	73	-0.879849	2.25084e-05	0.0001216	Down	PCMP-E70	Pentatricopeptide repeat-containing protein At1g09190
AT3G25717	169	90	-0.880668	1.99555e-06	1.28796e-05	Down	RTFL16	ROTUNDIFOLIA like 16
AT5G61380	1876	999	-0.880745	2.71372e-57	1.59369e-55	Down	APRR1	Two-component response regulator-like APRR1
AT2G01170	724	385	-0.882773	3.34734e-23	7.61565e-22	Down	BAT1	Amino-acid permease BAT1
AT4G24015	143	76	-0.883585	1.33118e-05	7.50745e-05	Down	RHA4A	RING-H2 zinc finger protein RHA4a
AT3G56960	467	248	-0.884724	1.41761e-15	2.13725e-14	Down	PIP5K4	Phosphatidylinositol 4-phosphate 5-kinase 4
AT4G37400	149	79	-0.887029	7.88196e-06	4.59846e-05	Down	CYP81F3	cytochrome P450%2C family 81%2C subfamily F%2C polypeptide 3
AT2G07739	134	71	-0.887984	1.85762e-05	0.000102143	Down		Ycf1 protein
AT4G16008	85	45	-0.889179	0.000795269	0.00309541	Down		unknown protein%3B FUNCTIONS IN: molecular_function unknown%3B INVOLVED IN: biological_process unknown%3B LOCATED IN: cellular_component unknown%3B Has 30201 Blast hits to 17322 proteins in 780 species: Archae - 12%3B Bacteria - 1396%3B Metazoa - 17338%3B Fungi - /.../ Plants - 5037%3B Viruses - 0%3B Other Eukaryotes - 2996 (source: NCBI BLink).
AT4G15760	51	27	-0.889179	0.00902361	0.0255431	Down	MO1	monooxygenase 1
AT4G37520	626	331	-0.890973	1.6517e-20	3.28767e-19	Down	PER50	Peroxidase 50
AT5G26570	3925	2075	-0.891223	3.15585e-120	4.23122e-118	Down	GWD3	Phosphoglucan%2C water dikinase%2C chloroplastic
AT1G07280	610	322	-0.89339	3.41149e-20	6.6599e-19	Down		Tetratricopeptide repeat (TPR)-like superfamily protein
AT4G31050	216	114	-0.893639	5.49919e-08	4.31475e-07	Down	LIP2P	Plastidial lipoyltransferase 2
AT5G25430	186	98	-0.896091	3.83972e-07	2.71223e-06	Down	BOR6	Probable boron transporter 6
AT2G32100	131	69	-0.89654	2.00153e-05	0.000109322	Down	OFP16	Transcription repressor OFP16
AT1G70890	150	79	-0.89668	6.01535e-06	3.58901e-05	Down	MLP43	MLP-like protein 43
AT4G31730	76	40	-0.897641	0.00148412	0.00535699	Down	GDU1	Protein GLUTAMINE DUMPER 1
AT5G18810	57	30	-0.897641	0.00519555	0.015925	Down	SCL28	Serine/arginine-rich SC35-like splicing factor SCL28
AT3G22231	293	154	-0.899612	1.70673e-10	1.74588e-09	Down	PCC1	Cysteine-rich and transmembrane domain-containing protein PCC1
AT5G09950	59	31	-0.900088	0.00432762	0.0135871	Down	PCMP-H35	Putative pentatricopeptide repeat-containing protein At5g09950
AT3G47860	1333	700	-0.900892	9.8989e-43	4.21207e-41	Down	CHL	chloroplastic lipocalin
AT2G44540	778	408	-0.902843	1.10766e-25	2.83811e-24	Down	AtGH9B9	Endoglucanase 12
AT2G44550	227	119	-0.903372	1.77386e-08	1.47427e-07	Down	AtGH9B10	Endoglucanase 13
AT1G68230	166	87	-0.903738	1.49342e-06	9.81705e-06	Down	RTNLB14	Reticulon family protein
AT1G49130	250	131	-0.904003	2.9638e-09	2.69204e-08	Down	COL8	Zinc finger protein CONSTANS-LIKE 8
AT5G19120	1338	701	-0.904233	3.77822e-43	1.61735e-41	Down		Eukaryotic aspartyl protease family protein
AT4G06195	63	33	-0.904527	0.00300746	0.00994694	Down
AT4G40065	63	33	-0.904527	0.00300746	0.00994694	Down
AT1G51260	42	22	-0.904527	0.0171943	0.0441199	Down	LPAT3	1-acyl-sn-glycerol-3-phosphate acyltransferase 3
AT2G03770	65	34	-0.906547	0.00250906	0.00848882	Down	SOT13	Cytosolic sulfotransferase 13
AT5G54930	415	217	-0.907058	1.90647e-14	2.64425e-13	Down		AT hook motif-containing protein
AT2G45080	44	23	-0.907511	0.01424	0.0376122	Down	CYCU2-1	Cyclin-U2-1
AT5G23320	71	37	-0.911935	0.00193426	0.00676976	Down	ICMTA	Protein-S-isoprenylcysteine O-methyltransferase A
AT5G50200	71	37	-0.911935	0.00193426	0.00676976	Down	NRT3.1	High-affinity nitrate transporter 3.1
AT5G45770	71	37	-0.911935	0.00193426	0.00676976	Down	AtRLP55	receptor like protein 55
AT5G63420	1800	938	-0.911979	3.17622e-58	1.95131e-56	Down	emb2746	RNA-metabolising metallo-beta-lactamase family protein
ATCG00720	3583	1866	-0.912861	1.89406e-114	2.3892e-112	Down	PETB	Cytochrome b6
AT1G75090	265	138	-0.912966	6.84325e-10	6.60409e-09	Down		DNA glycosylase superfamily protein
AT1G20230	98	51	-0.913926	0.000206275	0.000919185	Down	PCMP-H21	Pentatricopeptide repeat-containing protein At1g20230
AT2G02147	304	158	-0.915788	3.82943e-11	4.13765e-10	Down	LCR73	Defensin-like protein 8
AT1G16820	102	53	-0.916146	0.000144609	0.000663675	Down		vacuolar ATP synthase catalytic subunit-related / V-ATPase-related / vacuolar proton pump-related
AT4G27460	77	40	-0.9165	0.00112103	0.00418383	Down	CBSX5	CBS domain-containing protein CBSX5
AT1G48330	507	263	-0.918565	1.01102e-17	1.72286e-16	Down		unknown protein%3B BEST Arabidopsis thaliana protein match is: unknown protein (TAIR:AT3G17580.1)%3B Has 40 Blast hits to 40 proteins in 11 species: Archae - 0%3B Bacteria - 0%3B Metazoa - 0%3B Fungi - 0%3B Plants - 40%3B Viruses - 0%3B Other Eukaryotes - 0 (source /.../ BLink).
AT1G56220	3573	1852	-0.919693	1.59483e-115	2.02372e-113	Down		Dormancy/auxin associated family protein
AT3G52840	1038	538	-0.91977	7.71333e-35	2.62672e-33	Down	BGAL2	Beta-galactosidase 2
AT5G10760	226	117	-0.921456	1.10647e-08	9.42381e-08	Down		Eukaryotic aspartyl protease family protein
AT5G64770	149	77	-0.924024	3.74708e-06	2.31873e-05	Down	RGF9	Root meristem growth factor 9
AT4G18750	151	78	-0.924644	3.14452e-06	1.97278e-05	Down	DOT4	Pentatricopeptide repeat-containing protein DOT4%2C chloroplastic
AT4G33585	62	32	-0.925838	0.00270294	0.00904857	Down		unknown protein%3B LOCATED IN: endomembrane system%3B Has 3456 Blast hits to 2147 proteins in 337 species: Archae - 4%3B Bacteria - 491%3B Metazoa - 997%3B Fungi - 201%3B Plants - 1105%3B Viruses - 207%3B Other Eukaryotes - 451 (source: NCBI BLink).
AT1G24010	157	81	-0.926412	1.86011e-06	1.20528e-05	Down		Uncharacterized protein At1g24010
AT5G55020	126	65	-0.926554	1.75001e-05	9.65246e-05	Down	ATMYB120	myb domain protein 120
AT3G52000	317	163	-0.931252	7.1709e-12	8.20994e-11	Down	SCPL36	Serine carboxypeptidase-like 36
AT4G18340	321	165	-0.931749	5.09692e-12	5.92132e-11	Down		Glycosyl hydrolase superfamily protein
AT1G13410	109	56	-0.932471	6.41492e-05	0.000318179	Down		Tetratricopeptide repeat (TPR)-like superfamily protein
AT5G49015	150	77	-0.933674	2.83562e-06	1.79004e-05	Down		Expressed protein
AT1G12220	76	39	-0.934167	0.0010112	0.00382347	Down	RPS5	Disease resistance protein RPS5
AT1G13110	39	20	-0.935116	0.0186661	0.0473579	Down	CYP71B7	Cytochrome P450 71B7
AT4G15050	39	20	-0.935116	0.0186661	0.0473579	Down		Protein of Unknown Function (DUF239)
AT5G39410	1662	852	-0.935637	2.79967e-56	1.59155e-54	Down		Probable mitochondrial saccharopine dehydrogenase-like oxidoreductase At5g39410
AT1G30080	201	103	-0.936193	4.11572e-08	3.28364e-07	Down		Glycosyl hydrolase superfamily protein
AT5G62990	203	104	-0.936538	3.46639e-08	2.7896e-07	Down	emb1692	Ubiquitin carboxyl-terminal hydrolase family protein
AT2G25685	41	21	-0.936876	0.0154349	0.0402004	Down	SCRL17	Putative defensin-like protein 239
AT1G56680	129	66	-0.938475	1.10847e-05	6.31493e-05	Down		Chitinase family protein
AT1G22480	43	22	-0.938475	0.0127764	0.0343378	Down		Cupredoxin superfamily protein
AT4G14780	217	111	-0.938777	1.3649e-08	1.14826e-07	Down		Protein kinase superfamily protein
AT5G07380	88	45	-0.93922	0.00034211	0.00144762	Down		unknown protein%3B Has 84 Blast hits to 81 proteins in 31 species: Archae - 0%3B Bacteria - 0%3B Metazoa - 42%3B Fungi - 0%3B Plants - 41%3B Viruses - 0%3B Other Eukaryotes - 1 (source: NCBI BLink).
AT1G53330	45	23	-0.939933	0.0105861	0.0293027	Down		Putative pentatricopeptide repeat-containing protein At1g53330
AT1G20735	45	23	-0.939933	0.0105861	0.0293027	Down		F-box and associated interaction domains-containing protein
AT5G43440	141	72	-0.941268	5.1609e-06	3.12025e-05	Down		1-aminocyclopropane-1-carboxylate oxidase homolog 9
AT3G56000	47	24	-0.941268	0.00877917	0.0249539	Down	CSLA14	Probable mannan synthase 14
AT2G21950	98	50	-0.942495	0.000139875	0.000644446	Down	SKIP6	F-box/kelch-repeat protein SKIP6
AT4G14040	359	183	-0.943782	1.7943e-13	2.34524e-12	Down	SBP2	Selenium-binding protein 2
AT4G22115	53	27	-0.944675	0.00503139	0.0154887	Down	SCRL14	Putative defensin-like protein 234
AT2G25630	53	27	-0.944675	0.00503139	0.0154887	Down	BGLU14	Beta-glucosidase 14
AT5G53780	53	27	-0.944675	0.00503139	0.0154887	Down		Protein of unknown function (DUF295)
AT5G16410	55	28	-0.945646	0.00418525	0.0132219	Down		HXXXD-type acyl-transferase family protein
AT3G18080	8492	4321	-0.946381	3.91128e-285	1.51601e-282	Down	BGLU44	Beta-glucosidase 44
AT1G68200	59	30	-0.947394	0.00290141	0.00963883	Down		Zinc finger CCCH domain-containing protein 15
AT4G16165	61	31	-0.948183	0.00241788	0.00820902	Down		Carbohydrate-binding X8 domain superfamily protein
[truncated: 602 more rows]
