# Supplementary material for: The Arabidopsis H3K27me3 demethylase JUMONJI 13 is a temperature and photoperiod dependent flowering repressor
Source: Nat Commun. 2019 Mar 21;10:1303. doi: 10.1038/s41467-019-09310-x (PMC6428840; doi:10.1038/s41467-019-09310-x)
Supplement: Supplementary file 6 — Source Data [file 41467_2019_9310_MOESM6_ESM.xlsx]

## Sheet: Fig 1
Figure 1c	H3K27me3			H3K27me2			H3K27me		Figure 1e	H3K27me3			H3K27me2			H3K27me
	WT	JMJ13-GFP		WT	JMJ13-GFP		WT	JMJ13-GFP		WT	JMJ13mu-GFP		WT	JMJ13mu-GFP		WT	JMJ13-GFP
	1	0.249308		1	0.995221		1	0.910373		1	1.11517		1	0.672991		1	1.14022
	1	0.378727		1	0.868054		1	0.607352		1	0.96572		1	1.1135		1	0.963073
	1	0.273086		1	1.39205		1	0.95881		1	1.12244		1	1.21517		1	1.10472
	1	0.398525		1	0.743049		1	1.07822		1	1.02284		1	1.22818		1	1.23533
	1	0.181985		1	0.551969		1	1.19155		1	1.13801		1	1.04442		1	0.794402
	1	0.339464		1	1.24429		1	0.741553		1	0.78999		1	1.06494		1	1.2823
	1	0.418598		1	0.933431		1	1.2995		1	0.651084		1	1.47923		1	0.946255
	1	0.444448		1	0.726431		1	1.59978		1	1.05225		1	1.06014		1	1.06661
	1	0.391043		1	1.05138		1	1.16414		1	0.983177		1	0.566142		1	1.24898
	1	0.585601		1	1.49706		1	1.11805		1	0.598952		1	1.15105		1	1.07862
	1	0.109227		1	1.28592		1	1.12864		1	1.11728		1	0.927751		1	1.14488
	1	0.196008		1	1.37494		1	0.651708		1	0.998757		1	0.655008		1	1.24633
	1	0.108396		1	1.37448		1	1.0374		1	1.36064		1	1.09563		1	1.15932
	1	0.124966		1	1.5243		1	0.920873		1	1.37187		1	1.04317		1	1.04946
	1	0.335622		1	1.35371		1	1.09155		1	1.16735		1	0.895659		1	0.899456
	1	0.0663471		1	1.04151		1	0.742933		1	1.25889		1	1.61734		1	1.08634
	1	0.0974913		1	1.02345		1	1.10875		1	1.43293		1	2.04183		1	0.849245
	1	0.0983318		1	1.38802		1	1.02151		1	1.31459		1	0.555229		1	1.03929
	1	0.561476		1	0.816168		1	1.00985		1	0.968593		1	0.850446		1	1.07977
	1	0.239674		1	1.18983		1	1.16		1	1.1744		1	0.7272		1	0.898654
	1	0.142873		1	0.82667		1	1.24376		1	1.11831		1	1.37743
	1	0.134549		1	1.22135					1	0.952137		1	1.89555
	1	0.239464		1	1.57068					1	0.618292		1	1.56756
	1	0.59632		1	1.12973					1	1.77092		1	0.928176
	1	0.284652		1	1.21835					1	1.93593		1	0.691468
	1	0.64055		1	0.774826					1	1.51764		1	0.505693
	1	0.271557		1	1.59782					1	1.13176		1	1.07551
	1	0.219415		1	0.95172					1	0.799789
	1	0.166888		1	1.37152					1	1.24091
	1	0.292407		1	0.922604					1	1.62704
	1	0.850477		1	0.628216					1	1.11057
	1	0.495535		1	1.69235					1	1.07692
	1	0.0655986		1	0.950715					1	0.992533
	1	0.0638692		1	0.990264					1	1.31215
	1	0.0719872								1	0.835196
	1	0.0110779								1	1.25639
	1	0.222144								1	0.955167
	1	0.248435								1	0.96657
	1	0.272897								1	0.831826
	1	0.249265								1	1.13278
	1	0.257311								1	1.40312
	1	0.190704								1	1.02395
	1	0.100022								1	1.00232
	1	0.213179								1	1.04474
	1	0.244855								1	1.00189
	1	0.165228								1	0.812388
	1	0.139662								1	1.20135
	1	0.237373								1	1.04697
	1	0.438485
	1	0.176408

## Sheet: Fig 3d
WT			MBP			E295A			H293A			H388A			D236A			Y282A			N402A			D296A			F179S			F179N
Product peak area	Substrate peak area	Product percentage (%)	Product peak area	Substrate peak area	Product percentage (%)	Product peak area	Substrate peak area	Product percentage (%)	Product peak area	Substrate peak area	Product percentage (%)	Product peak area	Substrate peak area	Product percentage (%)	Product peak area	Substrate peak area	Product percentage (%)	Product peak area	Substrate peak area	Product percentage (%)	Product peak area	Substrate peak area	Product percentage (%)	Product peak area	Substrate peak area	Product percentage (%)	Product peak area	Substrate peak area	Product percentage (%)	Product peak area	Substrate peak area	Product percentage (%)
154060	45527.8	77.1891	0	30889.3	0	0	77203.4	0	0	132010	0	0	25002.9	0	759.96	69804.8	1.07697	0	2728.9	0	0	91257.5	0	0	78306.6	0	26700.7	45361.5	37.0523	2795.17	72659.8	3.70442
27923.7	6564.57	80.9658	0	28263.3	0	0	70791.5	0	0	13980.6	0	0	9048.87	0	1687.95	130449	1.27743	0	50984.4	0	0	106986	0	0	59593.6	0	7595.03	11204.2	40.4008	3429.97	76721.7	4.27935
22491.5	5655.04	79.9086	0	96835.5	0	0	92574.4	0	0	113281	0	0	13234.1	0	2166.21	160104	1.33494	0	19195.8	0	0	170574	0	0	80748.2	0	6773.17	11174.7	37.7381	1084.23	28226.3	3.69911

## Sheet: Fig 5b
22°C LD																													28°C LD
Col		jmj13		Comp-1		Comp-2		Comp-3		Comp-Mu-1		Comp-Mu-2		Comp-Mu -3		Comp-∆Jmjc-1		Comp-∆Jmjc-2		Comp-∆Jmjc-3		Comp-∆ZF-1		Comp-∆ZF-2		Comp-∆ZF-3			Col		jmj13		Comp-1		Comp-2		Comp-3		Comp-Mu-1		Comp-Mu-2		Comp-Mu -3		Comp-∆Jmjc-1		Comp-∆Jmjc-2		Comp-∆Jmjc-3
RLN	CLN	RLN	CLN	RLN	CLN	RLN	CLN	RLN	CLN	RLN	CLN	RLN	CLN	RLN	CLN	RLN	CLN	RLN	CLN	RLN	CLN	RLN	CLN	RLN	CLN	RLN	CLN		RLN	CLN	RLN	CLN	RLN	CLN	RLN	CLN	RLN	CLN	RLN	CLN	RLN	CLN	RLN	CLN	RLN	CLN	RLN	CLN	RLN
15	2	9	2	18	3	17	4	19	5	10	3	11	3	9	3	14	3	11	3	12	2	8	2	13	2	7	2		11	4	7	3	12	5	14	4	11	4	6	4	8	3	10	3	12	2	6	2	6
17	2	8	2	18	4	18	6	13	4	9	3	10	2	9	2	11	2	11	3	11	2	9	2	10	2	9	2		12	4	7	3	7	2	14	3	8	4	8	4	6	4	8	5	9	2	11	2	6
13	4	8	3	20	3	13	3	19	5	8	2	9	2	9	2	10	2	10	3	9	2	9	3	7	3	8	3		12	2	7	3	12	3	13	3	12	3	7	3	10	4	10	5	7	3	3	4	10
14	2	9	2	15	4	16	3	13	4	8	2	9	2	11	3	10	2	12	2	11	2	7	3	8	2	8	3		12	3	7	1	15	2	12	3	12	3	11	3	12	4	9	3	9	2	7	3	7
15	3	7	2	17	3	13	4	18	4	8	2	10	2	7	2	10	3	11	1	12	3	10	3	9	3	8	2		14	4	7	3	13	1	6	4	13	3	12	3	7	3	12	3	5	3	5	1	7
14	5	8	1	17	3	19	4	18	3	8	3	10	2	7	1	12	3	11	3	8	2	9	3	9	2	8	2		10	4	6	3	14	2	14	3	14	3	10	3	6	3	6	5	4	3	2	3	9
16	4	9	1	17	4	13	5	18	4	8	2	7	3	8	2	10	3	10	3	10	3	7	2	10	2	9	3		11	2	6	1	6	2	12	3	13	4	10	4	10	4	12	4	8	1	9	4	10
16	3	8	3	21	5	20	4	17	4	7	2	8	2	10	1	10	2	10	3	11	3	8	3	7	2	11	2		12	2	7	2	15	2	13	4	10	3	7	3	8	4	13	5	8	3	10	3	5
16	3	8	2	18	3	19	3	18	5	9	2	7	2	7	1	7	2	10	3	10	2	9	3	10	3	7	3		13	2	8	3	15	2	15	4	6	4	10	4	8	3	8	3	8	2	9	2	7
16	4	10	3	15	3	17	3	18	4	7	3	6	3	8	3	11	3	12	4	9	1	9	3	8	3	7	3		10	2	8	4	14	2	12	4	6	4	10	4	11	3	13	3	6	3	10	4	8
18	3	8	3	15	4	18	4	13	4	7	2	9	3	8	3	11	2	10	3	9	2	9	2	10	3	11	3		13	3	6	3	13	1	15	3	14	3	8	3	10	4	8	3	8	3	11	4	8
14	4	7	2	20	4	18	3	19	5	9	2	12	3	8	3	12	4	11	3	9	2	9	3	8	2	9	3		11	3	9	3	13	2	14	3	14	4	11	4	9	3	12	3	8	3	6	3	9
16	2	8	2	21	3	16	3	20	4	8	3	10	3	9	3	10	3	13	3	10	3	7	3	8	3	8	3		11	3	7	3	7	4	11	3	15	3	10	3	11	2	9	3	8	3	7	2	10
14	3	8	2	16	2	16	2	16	5	8	3	11	3	9	2	10	3	14	3	9	2	11	3	9	2	7	3		12	3	6	3	14	2	14	4	15	4	8	4	8	3	10	2	6	2	8	4	9
16	4	11	2	15	5	16	4	20	3	9	2	9	3	11	2	10	3	12	3	11	3	7	2	11	2	5	2		10	3	6	3	13	2	13	3	13	3	13	3	8	5	10	3	6	3	9	3	9
16	4	9	2	19	3	20	5	15	3	9	2	7	2	7	2	10	3	10	3	9	2	9	2	8	2	11	3		13	3	7	2	12	1	12	3	13	4	6	4	10	3	10	2	6	2	8	2	8
18	3	11	3			18	4	16	3	11	3	8	2	10	2	10	3	10	3	10	2	8	2	7	3	7	2		12	3	6	5	11	2	6	3	12	3	8	3	10	2	12	3	7	2	12	3	5
12	3	10	2			12	3	18		9	2	7	2	9	2	9	3	11	3	8	2	10	2	10	3	7	2		13	4	6	2	12	3	12	3	12	3	6	3	7	4	8	3	7	1	10	3	5
14	3	9	4			14	3			9	2	8	2	9	2	10	4	12	3	9	2	9	3	8	2	8	2		12	4	10	3	7	2	14	4	14	3	12	3	11	3	8	3	4	1	12	4	6
17	4	11	3			19	5			12	2	11	2	10	2	9	3	10	2	11	3	8	3	10	3	10	3		12	4	8	2	12	3	14	3	14	3	10	3	8	3	9	3	8	3	9	4	9
15	3	11	3			18	2			9	2	8	2	7	2	10	3	12	3	12	3	9	2	9	2	8	3		12	3	7	1	13	3	13	3	12	3	6	3	12	3	9	1	5	2	10	3	10
15	3	9	2							8	1	8	3	7	2	10	3	11	3	10	3	9	2	7	2				11	1	7	2	13	1	14	4	11	3	14	3	6	2	10	4	6	4	5	2	3
14	3	9	3							10	2	10	2	6	2	8	3	10	2	9	3	9	3	8	2				13	3	7	2	14	2	12	4	12	4	10	4	8	3	7	2	8	1	5	3	6
14	3									11	2	10	2	6	1	10	3	10	4	9	2	7	2	9	3				9	3	6	2	13	3	14	4	14	4	6	4	10	3	11	3	8	3	10	4	7
16	2									8	3			9	2	10	3	10	2	10	2	9	3	10	3				9	4	6	2	11	2	13	3	10	3	10	3	10	4	8	3	8	3	10	3	7
15	3									9	2			8	2	11	3	10	4	9	3	8	2	8	3				16	3	9	2			12	3	9	4	8	4	9	3	11	4	6	3	9	1	6
										7	3			8	2	9	3	10	4	9	2	8	2	6	3				11	3	8	1			12	3	13	4	11	4	9	3	10	4			6	2	8
										11	3					8	3	10	3	10	2								11	3	8	2			15	4			8		6		10	3			9	3	6
										8	3					10	2	10	3	11	3								12	3	7	4			13	3			10		11		13	3			7	1	10
										8	2					9	3			9	4								14	5	7	2			15	4			11		8		12	3			10	1	7
										6	2					10	3			10	2								12	3	7	2							11		10		11	3			10	4	9
										8	2					10	3			11	4								11	3	7	1							7		7		8	2			5	3	6
										9	3					10	3			9	3								12	3	7	2							8				9				8	3	5
																9	3			9	3								11	5	7	3							9				11				12	4	7
																9	3			11	3								11	3	9	2							9				8				12	3	6
																				11	2								10	4	7	3											10				7	5	7
																				11	2								12	4	8	3															7	1
																				11	3								12	4	8	1
																				11	4								10	2	9	2
																				10	3								11	3	7	3
																				11	4								12	5	8	2
																				11	2								13	3	6	2
																				10	3								11	3
																				10	2								12	3
																				10	3								12	3
[truncated: 63 more columns]

## Sheet: Supplementary Fig 1
Supp Fig 1b	H3K4me3			H3K4me2			H3K4me			Supp Fig 1d	H3K4me3			H3K4me2			H3K4me			Supp Fig 1f		H3K9me3		H3K9me2			H3K9me			Supp Fig 1h		H3K9me3			H3K9me2			H3K9me			Supp Fig 1j	H3K36me3			H3K36me2			H3K36me
	WT	JMJ13-GFP		WT	JMJ13-GFP		WT	JMJ13-GFP			WT	JMJ13mu-GFP		WT	JMJ13mu-GFP		WT	JMJ13mu-GFP			WT	JMJ13-GFP		WT	JMJ13-GFP		WT	JMJ13-GFP				WT	JMJ13mu-GFP		WT	JMJ13mu-GFP		WT	JMJ13mu-GFP			WT	JMJ13-GFP		WT	JMJ13-GFP		WT	JMJ13-GFP
	1	0.897332		1	1.28569		1	1.38102			1	1.26035		1	1.02572		1	1.58444			1	1.76234		1	1.01874		1	0.833479				1	1.16678		1	0.901859		1	0.968542			1	0.944144		1	1.47738		1	0.861222
	1	0.942522		1	0.717181		1	0.704943			1	0.771541		1	1.18549		1	1.36483			1	1.4967		1	0.880784		1	0.84088				1	0.8685		1	0.663773		1	0.684539			1	0.728921		1	1.0548		1	0.826731
	1	0.932051		1	1.18664		1	1.11401			1	1.10501		1	0.811905		1	1.014			1	1.01508		1	0.768409		1	0.678199				1	1.08017		1	0.606946		1	1.17796			1	0.850294		1	1.32926		1	1.04085
	1	0.905461		1	1.70955		1	1.30444			1	1.28553		1	1.03348		1	1.07175			1	1.76101		1	0.953023		1	0.598825				1	1.39159		1	1.01363		1	0.966429			1	0.917979		1	1.26813		1	1.20413
	1	0.903295		1	1.29155		1	1.99617			1	0.93785		1	1.01654		1	1.0812			1	2.11716		1	1.02436		1	0.79338				1	1.73657		1	0.77731		1	1.21187			1	0.987818		1	0.712868		1	0.91011
	1	0.70174		1	0.641662		1	1.96109			1	0.844887		1	1.18422		1	1.37892			1	1.97468		1	1.26339		1	0.92583				1	1.05124		1	0.867021		1	1.20203			1	1.46334		1	0.986653		1	0.790076
	1	0.887149		1	0.439573		1	1.77407			1	0.930775		1	0.943321		1	0.770726			1	1.08561		1	0.878848		1	1.08642				1	1.11445		1	1.37265		1	1.01238			1	1.53225		1	1.20343		1	1.03977
	1	0.553007		1	1.99956		1	1.75974			1	1.27034		1	0.987634		1	1.00828			1	1.36405		1	1.15738		1	1.80041				1	0.982993		1	1.17619		1	0.774582			1	1.60488		1	1.24126		1	0.691422
	1	0.498264		1	0.889802		1	1.18144			1	0.876635		1	1.0976		1	1.25087			1	1.05402		1	1.04466		1	1.67422				1	1.31421		1	1.15647		1	0.966455			1	0.770861		1	1.12212		1	1.11749
	1	0.91064		1	1.42908		1	1.37801			1	1.03458		1	0.812231		1	1.24064			1	0.924649		1	1.05757		1	1.07432				1	1.18687		1	1.00061		1	1.1546			1	1.3947		1	1.04636		1	1.45819
	1	0.707167		1	1.69603		1	0.88034			1	1.01235		1	0.953422		1	1.55332			1	1.60942		1	1.28914		1	0.600124				1	1.63703		1	0.769983		1	1.0355			1	1.08082		1	1.07075		1	1.45951
	1	1.20819		1	0.893002		1	1.23968			1	0.865784		1	1.12442		1	0.991021			1	1.86989		1	1.1615		1	1.92409				1	1.35439		1	0.838048		1	0.954367			1	1.22552		1	1.36481		1	1.29458
	1	0.608597		1	0.980213		1	1.40067			1	0.945399		1	1.0421		1	0.960212			1	0.580255		1	1.0142		1	1.54494				1	1.11158		1	1.03374		1	0.950395			1	1.08225		1	1.19529		1	1.10349
	1	1.16608		1	1.195		1	0.670982			1	1.17682		1	1.03421		1	1.108			1	0.707322		1	0.933689		1	1.31792				1	1.36757		1	0.928879		1	1.01388			1	0.877256		1	1.18909		1	1.00145
	1	1.05837		1	1.0311		1	1.03027			1	0.973453		1	0.96002		1	1.27029			1	0.401949		1	1.0129		1	1.22982				1	1.44663		1	0.936202		1	0.954479			1	1.10437		1	1.08507		1	1.06858
	1	0.572955					1	0.602814													1	1.33597										1	1.10208
	1	1.11469					1	0.845016																								1	1.26125
	1	0.516838					1	0.577614																								1	0.985475
	1	1.15336					1	1.22893																								1	1.09481
	1	1.21348					1	0.917019																								1	1.3923
	1	1.01618					1	0.915754																								1	1.23666
	1	0.99374					1	0.920292
	1	0.804334					1	1.075
	1	1.21174					1	1.19503
	1	0.902081
	1	1.29723
	1	1.23628
	1	1.22114
	1	0.659777
	1	1.05696
	1	0.834941
	1	1.09539
	1	0.951169
	1	0.904103
	1	0.931672
	1	0.982277
	1	0.928498
	1	0.828456
	1	0.766154
	1	1.48243
	1	1.48243
	1	1.40245

## Sheet: Supplementary Fig 5
Supp Fig 5 b
	Col	JMJ13ox-13	JMJ13ox-14	JMJ13ox-15	JMJ13ox-12	JMJ13ox-16	JMJ13muox-12	JMJ13muox-8
Repeat 1	1	179.893	154.094	141.836	79.7683	40.5366	132.854	37.9174
Repeat 2	1	235.457	160.348	150.322	90.6879	60.6573	150.567	56.7653
Repeat 3	1	120.321	78.6543	80.6321	46.986	40.4532	102.436	30.4573
Supp Fig 5d		Cell area (1,000 μm2)
		Col	JMJ13ox-13	JMJ13ox-14
		8.05548	2.58323	4.9952
		7.69296	2.8807	4.25395
		8.07623	4.46379	3.63502
		7.70917	4.79335	4.32008
		5.77631	4.27556	4.86337
		6.30794	4.58805	5.27765
		7.5727	3.85707	4.02553
		7.11164	3.35376	4.19484
		6.35224	2.92911	5.34388
		5.97308	2.39597	4.42295
		6.85631	4.41192	4.14168
		6.09572	4.70035	4.55595
		7.57271	3.99707	4.44388
		6.30794	4.77379	4.863
		8.07623	3.857	4.11553
Supp Fig 5 e
	AP1				AP3				PI				AG				SEP3				FT				SOC1				TCH4				KNAT1
	Col-0	REF6ox	JMJ13ox13	JMJ13ox14	Col-0	REF6ox	JMJ13ox13	JMJ13ox14	Col-0	REF6ox	JMJ13ox13	JMJ13ox14	Col-0	REF6ox	JMJ13ox13	JMJ13ox14	Col-0	REF6ox	JMJ13ox13	JMJ13ox14	Col-0	REF6ox	JMJ13ox13	JMJ13ox14	Col-0	REF6ox	JMJ13ox13	JMJ13ox14	Col-0	REF6ox	JMJ13ox13	JMJ13ox14	Col-0	REF6ox	JMJ13ox13	JMJ13ox14
Repeat 1	1	15.7453	163.731	159.05	1	5.44911	2.97175	1.6903	1	2.01319	38.8316	51.0046	1	3.09052	2.56153	1.98718	1	2.54242	2.57662	1.42333	1	4.7372	4.13482	3.36825	1	6.81888	7.09096	6.29572	1	1.91545	5.18067	7.36474	1	2.11556	2.37172	2.70383
Repeat 2	1	10.2868	265.592	276.361	1	3.90234	9.60056	8.36397	1	7.7202	24.0315	26.915	1	5.43809	6.16668	5.13743	1	6.74937	6.28593	3.0401	1	13.2626	7.57101	12.9639	1	3.14326	2.42306	3.9273	1	0.88934	4.03615	5.13269	1	1.25978	1.2695	1.04248
Repeat 3	1	20.7049	150.89	110.448	1	4.22693	9.12317	11.8135	1	12.8939	11.1733	31.1823	1	1.07461	1.19909	2.0714	1	1.69022	1.66421	2.20287	1	11.2708	11.9928	10.2963	1	5.7133	4.42702	9.04751	1	1.91545	5.18067	7.36474	1	2.11556	2.37172	2.70383
Supp Fig 5 f

## Sheet: Supplementary Fig 6
Supp Fig 6b
Supp Fig 6c
		Col	jmj13
	Repeat 1	1	0.06586
	Repeat 2	1	0.11475
	Repeat 3	1	0.28386
Supp Fig 6g
	Col		jmj13		clf		jmj13/clf
	RLN	CLN	RLN	CLN	RLN	CLN	RLN	CLN
	12	3	8	2	7	1	13	2
	13	3	8	3	8	2	12	4
	12	3	9	3	9	2	12	2
	14	3	9	3	9	1	12	3
	13	4	8	3	7	3	10	3
	12	3	9	2	9	3	15	2
	13	3	10	2	9	2	14	1
	11	3	10	2	8	2	11	1
	13	2	9	2	9	2	13	4
	11	4	8	2	7	2	10	2
	13	3	10	2	9	3	11	2
	11	2	10	2	8	1	10	2
	12	2	8	2	7	2	13	3
	13	3	10	2	9	2	12	2
	12	3	8	2	8	3	14	2
	12	3	8	2	9	2	12	2
	15	4	9	2	9	3	11	2
	12	4	8	3	9	2	10	2
	12	3	8	2	10	2	10	2
	12	3	9	2	8	2	10	2
	12	3	8	2	9	2	10	2
	12	3	8	2	8	2	10	3
	13	3	8	1	7	2	10	2
	13	2	7	2	9	2	10	2
	12	3	9	1	8	2	10	4
	12	3	10	1	8	3	11	3
	14	3	9	2	9	2	10	3
	12	3	9	3	9	2	12	4
			8	2	9	3	14	3
					9	3	10	3
					8	3	11	2
					9	2	11	3
					7	3	10	1
					8	2	11	3
					11	2	12	2
Supp Fig 6h
	AP1				AP3				PI				AG				SEP3
	Col	jmj13	clf	jmj13clf	Col	jmj13	clf	jmj13clf	Col	jmj13	clf	jmj13clf	Col	jmj13	clf	jmj13clf	Col	jmj13	clf	jmj13clf
Repeat 1	0.21711	0.30102	0.97969	0.73814	0.1062	0.19427	0.63767	0.475	0.06557	0.04383	0.51154	0.51537	0.00524	0.00536	1.08961	1.16917	0.12699	0.23699	0.48568	0.48901
Repeat 2	0.25102	0.21055	0.95229	1.03517	0.11166	0.06942	0.95151	0.83517	0.12359	0.11948	0.83494	0.93517	0.00868	0.00659	0.65106	0.7591	0.21775	0.20247	0.84634	0.89362
Repeat 3	0.23019	0.18591	0.97969	0.65162	0.01888	0.05298	0.63767	0.85722	0.02127	0.01592	0.51154	0.88136	0.01005	0.01137	1.08961	1.03626	0.20825	0.28755	0.48568	1.04076
	SOC1				TCH4				KNAT1				KNAT6				FT
	Col	jmj13	clf	jmj13clf	Col	jmj13	clf	jmj13clf	Col	jmj13	clf	jmj13clf	Col	jmj13	clf	jmj13clf	Col	jmj13	clf	jmj13clf
Repeat 1	0.6505	0.45146	0.84836	0.43156	0.7919	0.74878	1.4416	0.81741	0.72156	0.75413	1.5609	1.12133	0.85601	0.70457	1.5609	1.1261	0.09138	0.31428	0.55708	0.35834
Repeat 2	0.72795	0.82621	1.13367	0.7865	0.17549	0.58792	0.85663	0.28326	0.66866	1.1609	0.92798	0.72156	0.72143	0.48494	1.23481	0.96707	0.19713	0.2531	1.13367	0.76768
Repeat 3	0.64048	0.85016	0.84836	0.90197	0.2885	0.21403	1.4416	0.46092	0.40861	0.88124	1.5609	0.69927	0.75306	0.74089	1.5609	1.10139	0.01955	0.03048	0.75708	0.66343

## Sheet: Supplementary Fig 7
LD																			SD
Col-16℃		jmj11-16℃		jmj13-16℃		Col-22℃		jmj11-22℃		jmj13-22℃		Col-28℃		jmj11-28℃		jmj13-28℃			Col-16℃		jmj11-16℃		jmj13-16℃		Col-22℃		jmj11-22℃		jmj13-22℃		Col-28℃		jmj11-28℃		jmj13-28℃
RLN	CLN	RLN	CLN	RLN	CLN	RLN	CLN	RLN	CLN	RLN	CLN	RLN	CLN	RLN	CLN	RLN	CLN		RLN	CLN	RLN	CLN	RLN	CLN	RLN	CLN	RLN	CLN	RLN	CLN	RLN	CLN	RLN	CLN	RLN	CLN
24	5	21	4	22	5	18	3	9	3	12	3	10	2	9	2	7	3		74	7	51	5	84	6	60	7	39	7	67	8	43	4	15	2	8	3
29	4	17	4	19	5	13	3	12	2	9	2	11	2	7	2	6	3		71	8	56	8	69	7	72	6	33	6	56	8	58	4	10	3	10	3
22	6	16	4	21	6	15	3	10	2	12	2	10	3	6	2	7	3		66	7	57	7	101	7	65	6	43	8	74	9	48	8	11	3	10	4
28	5	18	5	19	5	15	3	9	2	8	1	11	3	9	2	8	2		76	7	43	7	85	8	80	6	35	9	90	7	48	6	11	3	8	3
25	5	16	3	20	6	17	3	9	2	12	3	8	3	7	2	7	2		71	6	48	6	71	7	70	9	35	7	82	7	42	7	10	3	6	3
22	5	17	4	18	4	12	2	10	2	12	2	10	3	8	2	6	3		82	7	43	6	65	6	68	7	40	7	44	8	54	6	8	4	7	3
22	5	18	5	28	6	18	3	10	2	10	1	8	3	10	2	8	3		73	8	44	7	61	6	86	7	37	7	63	6	46	4	10	3	10	2
24	5	18	5	17	4	15	3	10	3	13	3	11	2	9	3	7	3		82	7	56	8	84	5	55	9	35	6	74	8	46	4	10	3	10	3
20	6	10	4	17	5	14	3	10	2	12	2	11	2	8	2	8	2		74	8	56	7	91	7	53	8	35	8	88	7	56	6	12	3	6	3
24	5	17	4	16	5	13	3	9	3	9	2	10	2	7	2	9	3		72	7	58	9	88	4	76	9	36	8	61	7	54	9	12	3	8	3
22	5	17	4	20	5	14	3	10	3	9	2	11	3	7	2	7	3		75	6	42	5	68	6	46	7	28	4	74	7	38	10	12	3	9	3
26	5	16	5	18	4	18	3	10	3	11	2	13	3	8	2	8	2		69	8	37	6	74	8	61	8	31	6	62	7	48	7	12	3	7	3
25	5	20	5	23	5	14	3	9	2	12	3	13	3	7	3	8	3		82	6	49	7	51	5	62	5	33	6	60	6	69	10	11	3	7	2
26	5	17	5	21	6	18	3	10	2	12	3	13	3	7	2	8	1		66	7	46	6	76	7	60	3	40	8	66	8	41	5	12	3	8	3
24	5	19	5	18	5	20	4	10	2	9	2	12	2	8	2	8	1		81	6	40	7	78	6	70	5	39	9	80	8	10	4	10	3	9	2
23	4	15	4	18	4	17	3	11	2	13	3	15	3	7	2	7	3		73	11	52	7	80	7	81	4	35	8	60	8	28	3			6	3
27	5	17	3	17	4	17	3	10	2	14	3	11	3	6	3	8	2		76	6	62	7	82	10	57	4	39	7	47	7	25	5			19	3
25	4	18	4	21	4	18	3	11	2	13	3	10	2	7	2	11	3		74	6	50	7	86	7	64	3	36	8	42	6	18	2			11	2
22	5	18	5	17	3	16	3	9	2	14	3	11	2	7	2	8	2		67	6	53	10	71	6	62	6	39	9	59	6	13	3			6	2
23	4	18	5	20	5	20	3	9	3	11	3	12	2	7	2	8	2		82	8	53	7	70	7	80	5	38	9	79	5	37	6			27	4
26	6	17	5	20	5	19	3	10	2	12	3	14	2	7	2	6	3		86	7	59	7	80	8	65	7	44	9	55	5	43	4			8	2
25	5	17	4	18	4	18	3	9	3	11	2	13	3	7	2	7	2		80	7	53	6	65	8			40	7	56	6	8	3			6	2
20	5	16	3	18	4	17	3	10	3	14	3	10	2	8	3	6	3		71	8	52	9	85	8			35	6	61	5	18	3			10	2
27	5	19	5	18	4	16	3	9	3	10	1	11	2	8	2	7	2		78	7	48	7	64	5			39	7	67	6	16	4			6	3
25	5	19	5	17	4	16	3	9	2	14	3	9	3	7	2	7	3		74	6	55	8	81	4			38	9	62	6	28	8			6	2
27	5	19	4	22	5	15	3	9	3	14	3	10	3	7	2	7	3		64	5	53	9	79	7			34	8	56	6	15	2			8	2
22	6	19	4			19	3	10	3	11	3	13	2	7	2	8	2		79	7	55	9	83	7			41	6	52	8	11	4			8	3
26	4	21	5			14	3	11	3	14	2	9	2	7	2	7	2		71	5	56	8	73	9			39	7	84	6	13	3			10	2
24	6	18	5			15	3	10	3	11	2	12	3	8	2	6	2		79	7	52	8	58	6			35	9	50	6	17	3			8	2
						14	5	11	2	12	2	12	2	7	2				67	5	54	8	22	5			43	7	50	7	16	3			24	2
						17	3	9	3	12	2	12	3	6	2				73	6	55	8	84	9					57	6	24	5			13	2
						13	3	11	3	12	3	10	3	7	2				87	8	49	6	76	10					57	5	21	3			7	3
						13	3	12	2	14	3	13	3	7	2				85	8	50	7	81	8					68	12	13	5
						16	5	10	2	13	3	10	2								57	7	59	6					65	8	14	3
						17	3	10	3	14	3	13	2								43	7	79	7					60	6	18	3
																													61	8	22	4
																													64	4	24	3
																													63	6
																													56	4
																													48	6
																													63	6
																													54	5
																													63	5
																													63	3
																													44	7

## Sheet: Supplementary Fig 8a
22°C LD													28°C LD													22°C SD													28°C SD
Col		jmj13		svp-32		svp/jmj13		flm-3		flm-3/jmj13			Col		jmj13		svp-32		svp/jmj13		flm-3		flm-3/jmj13			Col		jmj13		svp-32		svp/jmj13		flm-3		flm-3/jmj13			Col		jmj13		svp-32		svp/jmj13		flm-3		flm-3/jmj13
RLN	CLN	RLN	CLN	RLN	CLN	RLN	CLN	RLN	CLN	RLN	CLN		RLN	CLN	RLN	CLN	RLN	CLN	RLN	CLN	RLN	CLN	RLN	CLN		RLN	CLN	RLN	CLN	RLN	CLN	RLN	CLN	RLN	CLN	RLN	CLN		RLN	CLN	RLN	CLN	RLN	CLN	RLN	CLN	RLN	CLN	RLN
15	3	10	2	5	1	4	1	5	2	6	3		9	3	5	3	6	2	4	2	4	1	7			48	7	50	2	19	5	13	3	13	3	29	6		40	5	5	2	5	2	5	3	13	5	12
11	3	6	2	6	3	5	1	4	2	7	2		7	2	5	3	6	2	4	2	4	2	3	3		33	6	38	3	10	3	9	4	11	3	31	1		15	4	12	5	9	4	5	3	8	2	4
10	3	5	3	4	2	4	2	4	2	6	2		10	2	8	4	6	2	3	2	4	3	4	2		37	7	41	2	23	2	29	6	10	4	24	1		37	4	16	6	4	2	4	3	14	2	12
12	2	8	3	5	2	5	2	4	2	7	3		9	2	9	2	5	3	4	2	5	2	3	2		46	4	49	7	15	4	14	3	9	3	29	2		34	7	6	2	4	2	5	3	12	1	9
11	3	7	2	5	2	7	2	5	2	6	2		9	3	7	2	3	2	4	2	4	2	4	3		48	5	46	6	17	4	19	4	35	2	12	5		27	4	14	4	10	2	8	3	20	4	7
12	2	7	3	6	2	7	2	4	2	8	3		8	2	7	3	6	2	4	3	4	2	8	2		55	3	52	6	8	3	20	3	6	3	36	4		30	8	12	4	10	4	6	3	8	3	9
12	3	8	3	8	2	4	1	5	2	7	3		12	3	7	1	5	2	5	2	5	2	7	3		57	5	55	4	16	4	13	2	22	1	31	2		30	9	21	3	5	2	7	3	18	3	22
11	4	7	2	6	1	6	3	6	2	5	2		9	2	8	2	5	3	5	2	6	2	6	2		47	6	56	4	14	6	12	4	12	3	31	3		23	7	9	3	9	4	7	3	8	3	4
11	2	9	3	5	1	5	2	4	2	6	2		10	2	6	2	5	2	6	2	3	2	7	2		49	6	54	3	22	4	8	4	14	3	23	3		30	4	6	3	7	5	3	2	24	5	9
11	3	10	3	5	2	5	2	4	2	6	2		8	2	7	3	5	2	4	2	4	2	3	3		64	7	67	5	16	4	12	3	38	5	36	2		19	3	7	3	10	3	5	2	15	4	7
16	3	9	3	5	2	6	2	7	3	6	2		6	3	7	2	5	3	5	2	7	2	6	2		56	7	68	4	16	5	16	3	24	6	29	4		22	3	10	3	8	3	6	4	22	3	15
11	3	10	2	6	2	4	2	4	2	7	2		9	2	5	3	6	3	4	3	5	2	4	2		44	5	60	3	16	4	24	5	11	1	18	3		10	2	10	3	8	3	4	2	6	2	9
14	3	9	3	6	2	5	1	4	2	6	2		10	2	5	2	5	2	6	2	7	2	6	3		58	5	52	5	17	6	11	3	14	3	35	7		17	3	7	3	4	3	6	2	17	2	24
15	3	7	2	6	2	5	2	6	3	7	3		10	3	7	3	5	3	5	3	3	2	6	3		55	7	67	5	21	4	25	7	20	3	22	4		39	7	14	3	4	3	4	2	18	5	8
13	2	10	3	6	2	6	2	9	2	5	2		7	2	7	3	5	3	5	2	4	2	7	2		54	4	46	4	24	5	16	3	11	2	24	6		30	4	16	2	8	3	10	4	9	2	16
14	3	9	3	6	2	5	1	4	3	6	2		11	2	7	2	6	3	3	2	2	2	7	2		52	4	47	6	15	3	30	7	34	3	29	2		37	8	7	2	6	3	6	2	7	4	8
16	3	8	3	5	1	7	2	5	2	4	2		9	2	8	3	5	2	3	3	7	3	6	2		51	8	46	7	23	7	18	5	14	2	40	4		27	4	4	2	5	2	8	2	24	3	6
13	3	8	3	5	2	5	1	4	3	6	3		10	2	8	3	4	3	5	2	4	3	7	2		63	6	53	4	26	6	25	8	14	4	37	4		37	5	12	4	4	2	8	2	8	3	7
15	3	10	3	5	2	5	2	4	2	8	2		10	3	8	2	6	2	5	2	5	3	6	2		45	4	44	5	27	6	20	3	16	3	33	4		30	5	18	4	6	2	4	3	15	2	5
11	3	10	2	6	2	4	3	5	2	7	3		9	3	7	2	5	2	4	2	6	2	5	3		39	5	56	3	23	6	9	3	17	3	28	3		28	2	13	4	6	4	7	2	6	4	7
12	3	7	2					4	2	7	2		8	3	7	2	6	2	4	2	4	2	5	3		39	7	70	6	12	4	19	3						11	3	6	2	6	4	13	4	17	1	7
12	3	9	3					4	2	5	2		9	3	7	2	6	3	4	2	3	2	7	3		49	5	42	5	28	4	24	5						13	4	7	2	7	4	5	2	18	3	9
12	2	8	3					5	2	7	2		10	3	5	2	5	3	3	2	5	3	6	3		38	4	24	3	7	3	9	4						29	4	5	2	7	4	5	3	8	2	10
12	2	7	2					4	2	4	2		8	3	6	2					7	3	6	3		51	4	50	4	14	4	9	3						22	2	7	2			6	3	7	4	20
11	2	7	2					4	3	7	2		8	2	4	2					5	2	5	2		30	5	53	3	17	4	16	4						13	3	10	2			5	2	9	2	7
13	3	9	3					5	3	4	3		7	3	6	2					5	2	7	3		46	5	38	5	8	4	20	4						20	2	6	3			7	2	11	1	9
14	3	11	2					6	2	7	2		6	2	7	3					5	3	8	2		55	5	31	4	12	4	17	3						14	4	6	3			6	2	7	5	5
12	3	11	1					5	2	4	2		7	2	8	2					6	3	9	3		48	5	41	4	13	4	26	7						6	4	9	3			3	2	8	1	11
11	2	10	2					4	2	6	1		8	3	8	3					6	3	6	3		72	5	50	6	9	4	14	3						14	3					4	3	14	2	10
15	3	11	3					6	2	7	2		10	3	4	2					6	3	4	3		65	5	50	5	20	5	24	8																8
15	3	9	2					5	3	6	1		9	3	6	2					5	2	9	3		45	5	70	3	25	7	13	3																9
13	2	10	3					4	2	5	2		9	4	7	2					6	2	8	2		50	5	65	6	14	4	11	4																7
		8	2					9	2				9	3	9	2					6	3		3		68	5	55	3	13	3	15	5																9
		7	3					5	1				10	2	9	2					6	3				56	5	47	6	8	3	14	3																10
								6	1				10	3	9	2					7	3				55	5	36	4	10	3	24	4
[truncated: 1 more columns]

## Sheet: Supplementary Fig 8d
22°C LD
Col		jmj13		35S-FLMβ (#11)		35S-FLMβ (#11) jmj13		35S-FLMδ (#4)		35S-FLMδ (#4)
RLN	CLN	RLN	CLN	RLN	CLN	RLN	CLN	RLN	CLN	RLN	CLN
15	3	9	3	20	5	17	3	7	2	10	2
13	5	7	4	22	5	17	4	8	2	12	3
19	5	8	2	18	5	21	3	7	2	6	1
14	5	12	2	19	3	16	2	8	2	6	1
12	3	9	3	17	3	21	4	6	2	6	2
11	4	8	2	22	4	21	3	9	2	7	2
19	4	9	2	22	3	18	3	8	2	6	2
11	4	9	4	18	4	19	2	5	2	8	3
12	4	10	3	23	3	18	3	6	3	9	2
12	4	10	3	23	3	18	4	8	2	7	1
19	4	12	4	20	5	17	3	9	2	9	2
19	4	11	3	21	5	25	4	9	3	10	3
20	5	15	2	25	3	22	3	8	3	9	2
20	4	14	4	27	4	24	2	7	3	8	1
21	4	16	4	21	3	23	3	6	2	9	2
23	5	14	3
20	4	12	3
18	4	11	4
11	5	10	3
17	4	11	3
14	3	9	4
12	5	8	3
		8	3
		7	3
		14	4
		16	3
		14	3
		7	3

## Sheet: Supplementary Fig 9
Figure S9d	22°C LD
	Col		jmj13		ft		ft/jmj13		co		co/jmj13		gi		gi/jmj13
	RLN	CLN	RLN	CLN	RLN	CLN	RLN	CLN	RLN	CLN	RLN	CLN	23	6	32	5
	12	3	9	2	39	6	35	4	33	6	23	6	38	6	24	6
	14	3	8	2	20	5	38	3	40	6	24	7	40	5	33	7
	12	3	8	2	30	6	39	3	40	5	43	7	39	5	23	7
	13	3	8	3	45	7	38	3	29	5	36	5	49	6	38	5
	15	2	7	2	39	9	39	3	29	6	38	3	38	5	39	3
	12	3	9	2	29	7	28	2	40	5	39	4	40	5	39	4
	14	2	9	3	35	8	29	3	40	5	29	3	32	5	45	5
	12	2	9	2	30	10	39	2	26	4	46	6	29	6	43	6
	12	2	7	2	28	9	29	2	36	6	44	6	36	7	41	7
	13	3	10	2	28	7	42	2	35	5	45	7	37	4	43	7
	12	3	8	2	39	6	38	3	31	4	29	7	32	6	42	4
	13	3	9	2	29	7	38	2	29	4	36	6	35	5	31	4
	12	3	8	2	37	9	39	3	33	5	35	7	38	5	29	3
	12	3	8	2	39	8	39	2	45	5	39	6	36	4	35	6
	15	2	10	2	43	6	34	3	43	6	34
	13	2	9	2	42	9			39	5
	12	2	10	3	45	6
	11	2	10	2	46	6
	10	3	8	2
	15	3	10	1
	12	2	9	3
			8	2
Figure S9e
	22°C LD			22°C SD			28°C LD			28°C SD
	Col	jmj13		Col	jmj13		Col	jmj13		Col	jmj13
Repeat 1	4.55028	36		2.56409	2.12481		28.3559	56.7079		4.9322	18.1092
Repeat 2	10.43	24.107		1.27224	2.04765		18.6277	65.7323		10.2017	30.9969
Repeat 3	3.42296	41.1014		1.10673	2.73817		31.0091	49.082		3.17527	6.13395

[truncated: 1 more sheets: Supplementary Fig 10]
